# Supplementary material for: Identification of Essential Proteins Based on Ranking Edge-Weights in Protein-Protein Interaction Networks
Source: PLoS One. 2014 Sep 30;9(9):e108716. doi: 10.1371/journal.pone.0108716 (PMC4182551; doi:10.1371/journal.pone.0108716)
Supplement: File S1 — Protein Information of Yeast, include protein uniprot ID and essential status. (XLS) [file pone.0108716.s006.xls]

## Sheet: Yeast_subdata1
Protein UniprotID	Essential Status
O13297	Yes
O13329	No
O13512	Unknown
O13517	Unknown
O13518	Unknown
O13519	Unknown
O13527	No
O13530	Unknown
O13531	Unknown
O13532	Unknown
O13534	Unknown
O13537	Unknown
O13539	No
O13543	Unknown
O13547	No
O13548	Unknown
O13549	Unknown
O13550	Unknown
O13554	Unknown
O13555	Unknown
O13556	Unknown
O13558	Unknown
O13559	Unknown
O13562	Unknown
O13563	No
O13564	Unknown
O13565	Unknown
O13566	Unknown
O13567	Unknown
O13568	Unknown
O13569	Unknown
O13573	Unknown
O13574	Unknown
O13575	Unknown
O13576	Unknown
O13577	No
O13579	Unknown
O13582	Unknown
O13583	Unknown
O13587	No
O14455	No
O14464	No
O14467	No
O74700	Unknown
O75012	No
O75586	Unknown
O93938	No
O94084	Unknown
O94085	Unknown
O94086	Unknown
O94258	Unknown
O94742	No
O96017	Unknown
P00044	No
P00045	No
P00127	No
P00128	No
P00175	No
P00330	No
P00331	No
P00358	No
P00359	No
P00360	No
P00410	No
P00420	No
P00424	No
P00425	No
P00427	No
P00431	No
P00445	Condition
P00447	Condition
P00546	Yes
P00549	Yes
P00560	Yes
P00635	No
P00724	No
P00729	No
P00812	No
P00815	No
P00817	Yes
P00830	No
P00854	No
P00856	No
P00890	No
P00899	No
P00912	No
P00924	No
P00925	Unknown
P00927	No
P00931	No
P00937	No
P00942	Yes
P00950	Yes
P00958	Yes
P01095	No
P01097	No
P01119	Condition
P01120	Condition
P01123	Yes
P01149	No
P01365	Unknown
P01366	Unknown
P02293	Yes
P02294	No
P02309	No
P02365	No
P02400	No
P02557	Yes
P02568	Unknown
P02829	No
P02992	No
P02994	Condition
P03069	Condition
P03588	Unknown
P03772	Unknown
P03871	No
P03874	No
P03875	No
P03962	Yes
P03965	No
P04037	Unknown
P04039	No
P04046	No
P04050	Yes
P04051	Yes
P04076	No
P04147	Yes
P04161	No
P04173	Unknown
P04385	No
P04386	No
P04387	No
P04397	Condition
P04451	No
P04456	Yes
P04637	Unknown
P04650	Condition
P04710	No
P04786	Condition
P04801	Yes
P04802	Yes
P04803	No
P04806	No
P04807	No
P04817	No
P04819	Yes
P04821	Yes
P04824	Unknown
P04840	Condition
P04911	No
P04912	No
P05030	Yes
P05066	No
P05085	No
P05150	No
P05316	No
P05317	Yes
P05318	No
P05319	No
P05373	Yes
P05374	No
P05375	No
P05453	Yes
P05626	No
P05694	No
P05735	No
P05736	No
P05738	No
P05739	No
P05740	Yes
P05743	No
P05750	Yes
P05753	No
P05754	No
P05759	Yes
P05986	No
P06100	Yes
P06101	Yes
P06102	No
P06103	Yes
P06104	Condition
P06105	No
P06106	No
P06115	No
P06168	Yes
P06169	No
P06197	Yes
P06208	No
P06242	Yes
P06243	Yes
P06244	Condition
P06245	No
P06633	No
P06634	Yes
P06700	No
P06701	No
P06704	Yes
P06738	No
P06773	Unknown
P06774	No
P06775	Yes
P06776	No
P06777	No
P06778	Condition
P06779	No
P06780	Yes
P06781	No
P06782	No
P06783	No
P06784	Condition
P06785	Yes
P06786	Yes
P06787	Yes
P06838	No
P06839	Yes
P06842	No
P06843	No
P06844	Condition
P07143	No
P07149	Yes
P07170	Condition
P07213	Condition
P07215	Unknown
P07236	No
P07244	No
P07245	No
P07246	No
P07248	No
P07249	No
P07250	No
P07251	No
P07253	No
P07255	No
P07256	No
P07257	No
P07258	No
P07259	No
P07260	Yes
P07261	No
P07262	No
P07263	Yes
P07264	No
P07266	No
P07267	No
P07269	No
P07270	No
P07271	No
P07272	No
P07273	Condition
P07274	Yes
P07276	No
P07278	Condition
P07279	Condition
P07283	Yes
P07284	Yes
P07286	Yes
P07342	Yes
P07347	No
P07390	No
P07560	Yes
P07702	No
P07703	Yes
P07737	Unknown
P07806	Yes
P07807	Yes
P07834	Yes
P07866	No
P07884	No
P07991	No
P08004	Condition
P08018	No
P08067	No
P08153	No
P08417	No
P08425	No
P08431	No
P08456	No
P08458	No
P08459	No
P08465	No
P08466	No
P08468	No
P08518	Yes
P08521	No
P08524	Yes
P08525	No
P08536	No
P08539	Condition
P08566	No
P08593	No
P08638	No
P08678	Yes
P08679	No
P08964	Yes
P09032	Yes
P09064	Yes
P09086	Unknown
P09119	Yes
P09201	No
P09232	No
P09435	No
P09436	Yes
P09440	No
P09457	No
P09547	Yes
P09624	No
P09661	Unknown
P09733	Yes
P09734	No
P09798	Yes
P09880	Yes
P09938	Yes
P09959	No
P0C0T4	No
P0C0W1	No
P0C0W9	Unknown
P0C0X0	No
P0C2H8	Condition
P0C2H9	Condition
P0C2I0	No
P10080	No
P10081	No
P10127	No
P10275	Unknown
P10355	Condition
P10356	No
P10363	Yes
P10507	Yes
P10566	No
P10591	No
P10592	No
P10614	Yes
P10622	No
P10659	No
P10662	No
P10815	Unknown
P10823	No
P10834	No
P10849	No
P10862	Condition
P10863	No
P10869	No
P10961	Yes
P10962	Yes
P10964	Yes
P11075	Yes
P11076	Condition
P11154	No
P11163	Unknown
P11353	Yes
P11412	No
P11433	Yes
P11484	No
P11633	Unknown
P11655	Yes
P11709	No
P11710	No
P11745	Yes
P11746	Yes
P11747	Yes
P11914	Yes
P11927	Yes
P11938	Yes
P11972	No
P11978	No
P11986	No
P12294	Unknown
P12351	Unknown
P12383	No
P12385	Yes
P12398	Condition
P12611	No
P12612	Yes
P12683	No
P12684	No
P12685	No
P12686	No
P12687	No
P12688	Condition
P12689	Condition
P12695	No
P12709	Yes
P12753	Condition
P12754	Yes
P12866	No
P12868	No
P12887	No
P12904	No
P12945	No
P12954	Condition
P12962	No
P13045	No
P13090	No
P13099	Condition
P13134	No
P13181	No
P13185	No
P13186	No
P13259	No
P13298	No
P13365	No
P13382	Yes
P13393	Yes
P13433	No
P13434	No
P13517	No
P13574	Condition
P13586	Condition
P13587	Unknown
P13663	No
P13711	No
P13712	No
P13856	Condition
P13902	No
P14020	Yes
P14063	No
P14064	No
P14065	No
P14120	Yes
P14126	Yes
P14164	Yes
P14180	Yes
P14242	No
P14291	No
P14306	No
P14359	No
P14540	Yes
P14680	No
P14681	No
P14682	Yes
P14693	Yes
P14724	No
P14736	Condition
P14737	No
P14741	Condition
P14742	Yes
P14747	No
P14771	Unknown
P14772	No
P14832	No
P14904	No
P14906	Yes
P14907	Yes
P14908	No
P14922	No
P15019	No
P15108	No
P15179	No
P15180	Yes
P15202	No
P15274	No
P15303	Yes
P15315	No
P15365	No
P15367	Yes
P15380	No
P15424	No
P15436	Yes
P15442	Condition
P15565	No
P15624	Yes
P15625	Yes
P15646	Yes
P15700	Yes
P15703	No
P15705	No
P15731	No
P15790	Condition
P15807	No
P15873	Yes
P15891	No
P15938	Yes
P15992	No
P16120	No
P16140	No
P16151	No
P16370	Yes
P16387	No
P16451	No
P16467	No
P16474	Yes
P16521	Yes
P16522	Yes
P16523	No
P16547	No
P16550	No
P16603	Yes
P16622	Yes
P16639	No
P16649	No
P16658	Yes
P16661	Yes
P16664	No
P16861	No
P16862	No
P16892	Condition
P17064	No
P17065	Yes
P17076	No
P17079	No
P17106	Condition
P17119	Condition
P17121	No
P17123	No
P17157	No
P17214	No
P17255	No
P17261	No
P17423	No
P17442	No
P17505	No
P17536	Condition
P17555	Condition
P17558	No
P17629	No
P17695	No
P17709	No
P17883	No
P17890	Yes
P17891	No
P17898	No
P17967	Yes
P18238	No
P18239	Yes
P18408	No
P18409	No
P18410	No
P18412	No
P18414	Yes
P18480	Condition
P18494	Condition
P18496	No
P18544	No
P18562	Yes
P18634	No
P18759	Yes
P18851	Condition
P18852	No
P18888	No
P18898	Yes
P18899	No
P18900	No
P18961	No
P18962	No
P18963	Yes
P19073	Yes
P19097	Yes
P19145	No
P19146	No
P19158	No
P19262	No
P19263	Yes
P19358	No
P19414	No
P19454	Condition
P19516	No
P19524	Yes
P19541	No
P19657	Condition
P19658	Yes
P19659	No
P19735	Yes
P19736	Yes
P19807	Condition
P19812	Condition
P19880	No
P19881	No
P19882	Yes
P19955	No
P19956	No
P20048	Yes
P20049	No
P20050	No
P20051	No
P20052	No
P20053	Yes
P20081	No
P20095	Yes
P20107	No
P20133	Yes
P20134	No
P20226	Unknown
P20227	Unknown
P20338	Unknown
P20424	Yes
P20433	Condition
P20434	Yes
P20435	Yes
P20436	Yes
P20437	No
P20438	No
P20447	No
P20448	Yes
P20449	Yes
P20457	Yes
P20459	Yes
P20484	Yes
P20485	No
P20486	Yes
P20604	Condition
P20606	Yes
P20676	Yes
P20795	No
P20840	No
P20967	No
P21147	Yes
P21182	No
P21190	No
P21192	No
P21242	Yes
P21243	Yes
P21264	Condition
P21268	No
P21269	Yes
P21304	Yes
P21306	No
P21339	No
P21372	Yes
P21373	No
P21374	No
P21375	No
P21524	No
P21538	Yes
P21560	No
P21576	No
P21592	No
P21651	No
P21657	No
P21672	No
P21675	Unknown
P21691	No
P21705	No
P21734	Yes
P21771	No
P21801	No
P21825	Yes
P21826	No
P21827	Yes
P21951	Yes
P21954	No
P21957	No
P21965	No
P22007	Condition
P22023	Yes
P22035	No
P22082	No
P22108	No
P22133	No
P22134	No
P22135	No
P22136	No
P22137	No
P22138	Yes
P22139	Yes
P22140	No
P22141	Yes
P22146	Condition
P22147	No
P22148	No
P22149	No
P22202	No
P22203	No
P22204	Condition
P22209	No
P22211	No
P22213	Yes
P22214	No
P22215	No
P22216	Yes
P22219	No
P22224	Yes
P22276	Yes
P22336	Yes
P22353	No
P22354	No
P22470	No
P22515	Yes
P22516	No
P22517	Condition
P22543	No
P22579	No
P22696	Yes
P22768	No
P22803	No
P22804	Yes
P22855	No
P22936	No
P22943	No
P23059	No
P23179	No
P23180	No
P23201	No
P23202	Condition
P23250	No
P23254	No
P23255	Unknown
P23285	No
P23287	No
P23291	No
P23292	No
P23293	Yes
P23301	Yes
P23337	No
P23369	No
P23394	Yes
P23493	No
P23500	No
P23542	No
P23561	Condition
P23585	No
P23594	No
P23595	Condition
P23615	Yes
P23624	Condition
P23638	No
P23639	Yes
P23641	No
P23642	No
P23644	Yes
P23724	Yes
P23748	No
P23776	No
P23804	Unknown
P23833	No
P23900	No
P23968	No
P24000	No
P24004	Condition
P24276	No
P24279	Yes
P24280	Yes
P24309	No
P24384	Yes
P24482	Yes
P24583	Yes
P24719	No
P24720	No
P24783	Yes
P24784	No
P24813	No
P24814	No
P24867	No
P24868	Condition
P24869	Condition
P24870	Condition
P24871	Condition
P25036	No
P25040	Yes
P25042	Condition
P25043	Yes
P25044	No
P25045	Yes
P25046	No
P25087	No
P25270	No
P25293	No
P25294	Yes
P25296	No
P25297	Condition
P25298	Yes
P25299	Yes
P25300	Unknown
P25301	Condition
P25302	No
P25303	No
P25332	No
P25333	No
P25336	No
P25337	No
P25338	No
P25339	No
P25340	No
P25341	No
P25342	No
P25343	Condition
P25344	Condition
P25345	No
P25346	No
P25347	Unknown
P25348	No
P25349	No
P25351	No
P25354	No
P25355	Yes
P25357	No
P25358	No
P25359	Yes
P25360	No
P25364	Condition
P25365	No
P25366	No
P25367	Condition
P25368	Yes
P25369	No
P25370	No
P25371	No
P25373	No
P25374	Yes
P25375	No
P25376	No
P25377	No
P25378	No
P25379	No
P25380	No
P25381	No
P25382	Yes
P25383	No
P25384	No
P25385	Yes
P25386	Yes
P25389	No
P25390	No
P25441	Yes
P25451	Yes
P25453	Condition
P25454	Condition
P25490	Unknown
P25491	Condition
P25502	No
P25515	No
P25554	No
P25555	No
P25558	Condition
P25559	No
P25562	Unknown
P25563	Unknown
P25566	No
P25567	No
P25568	No
P25569	No
P25572	No
P25573	No
P25574	No
P25575	Unknown
P25577	No
P25578	Yes
P25579	No
P25580	Yes
P25582	Yes
P25583	No
P25584	No
P25585	No
P25586	Yes
P25587	No
P25588	No
P25591	No
P25594	No
P25596	Unknown
P25600	Unknown
P25602	Unknown
P25603	Unknown
P25604	No
P25605	No
P25606	No
P25607	No
P25611	No
P25612	No
P25613	No
P25615	No
P25616	No
P25617	No
P25619	Condition
P25620	Unknown
P25621	No
P25623	No
P25625	No
P25626	No
P25627	Condition
P25628	No
P25630	No
P25632	Yes
P25635	Yes
P25637	No
P25638	No
P25639	No
P25641	No
P25642	No
P25644	No
P25646	No
P25648	No
P25649	No
P25651	No
P25652	Unknown
P25655	Yes
P25656	No
P25657	No
P25659	No
P25693	No
P25694	Yes
P25719	No
P25808	Yes
P25846	No
P25847	No
P26039	Unknown
P26188	No
P26263	No
P26309	Yes
P26321	Yes
P26343	No
P26364	No
P26448	No
P26449	No
P26570	No
P26637	Yes
P26725	No
P26754	Yes
P26755	Yes
P26783	Yes
P26786	No
P26793	Condition
P26798	No
P27344	No
P27351	No
P27466	Condition
P27472	No
P27476	No
P27514	No
P27515	No
P27614	No
P27636	Yes
P27637	No
P27654	No
P27692	Yes
P27697	No
P27705	No
P27796	No
P27801	Condition
P27809	No
P27810	No
P27825	No
P27895	No
P27929	Yes
P27999	Condition
P28000	Yes
P28003	No
P28004	Yes
P28005	Yes
P28006	No
P28007	Yes
P28239	No
P28240	No
P28241	No
P28263	No
P28272	No
P28273	No
P28274	Condition
P28320	Yes
P28495	Condition
P28496	Condition
P28519	No
P28584	No
P28625	No
P28626	Unknown
P28627	No
P28707	No
P28708	No
P28737	No
P28742	No
P28743	No
P28777	No
P28778	No
P28791	Yes
P28795	No
P28817	No
P28829	Unknown
P28834	No
P29055	Yes
P29056	Yes
P29083	Unknown
P29084	Unknown
P29295	Yes
P29311	Condition
P29340	No
P29366	No
P29461	No
P29465	Condition
P29468	Yes
P29469	Yes
P29478	Yes
P29496	Yes
P29509	Yes
P29539	No
P29547	No
P29703	Yes
P29704	Yes
P29952	Yes
P30260	Unknown
P30283	Condition
P30402	No
P30605	No
P30606	No
P30619	Yes
P30620	No
P30624	No
P30656	Yes
P30657	Yes
P30665	Yes
P30771	No
P30775	No
P30777	Yes
P30822	Yes
P30902	No
P31109	Condition
P31111	No
P31115	Condition
P31116	No
P31244	No
P31334	No
P31373	No
P31374	No
P31376	No
P31377	No
P31378	Condition
P31379	No
P31380	No
P31381	No
P31382	Condition
P31383	No
P31384	No
P31385	No
P31412	No
P31539	Condition
P31688	No
P31755	Condition
P32048	No
P32074	Yes
P32179	No
P32190	No
P32259	Condition
P32263	Yes
P32264	No
P32266	No
P32288	Yes
P32316	No
P32318	No
P32319	No
P32324	No
P32325	Yes
P32327	No
P32328	No
P32329	No
P32331	No
P32332	No
P32333	Yes
P32334	No
P32335	No
P32336	Yes
P32337	Yes
P32339	No
P32340	No
P32341	No
P32342	Yes
P32343	No
P32344	No
P32345	No
P32349	Yes
P32350	No
P32351	No
P32352	No
P32353	Condition
P32354	Yes
P32356	No
P32357	Yes
P32361	Condition
P32363	Yes
P32364	No
P32366	No
P32367	Yes
P32368	No
P32375	No
P32377	Yes
P32378	No
P32379	Yes
P32380	Yes
P32381	Yes
P32385	No
P32386	No
P32387	No
P32388	No
P32389	Yes
P32419	No
P32432	No
P32445	No
P32447	No
P32449	No
P32450	No
P32453	No
P32454	No
P32457	Yes
P32458	Yes
P32459	No
P32461	No
P32462	Condition
P32463	Yes
P32464	Yes
P32465	No
P32466	No
P32467	No
P32468	Yes
P32469	No
P32471	Yes
P32473	No
P32476	Yes
P32478	No
P32479	No
P32480	No
P32481	Yes
P32485	Condition
P32486	No
P32489	No
P32490	Condition
P32491	No
P32492	No
P32493	No
P32494	No
P32495	Yes
P32496	Yes
P32497	Yes
P32499	No
P32500	Yes
P32501	Condition
P32502	Condition
P32504	Yes
P32505	Yes
P32521	Yes
P32522	No
P32523	Yes
P32524	Yes
P32525	No
P32526	No
P32527	No
P32528	No
P32529	Condition
P32558	Yes
P32559	No
P32561	Condition
P32562	Yes
P32563	No
P32564	No
P32565	Yes
P32566	No
P32567	No
P32569	Yes
P32570	Yes
P32571	No
P32572	No
P32573	No
P32578	No
P32579	Yes
P32580	No
P32581	No
P32582	No
P32583	No
P32584	No
P32585	No
P32588	No
P32589	Condition
P32590	No
P32591	No
P32597	Yes
P32598	Yes
P32599	Condition
P32600	Yes
P32601	Condition
P32602	Yes
P32603	No
P32604	No
P32605	No
P32606	No
P32607	No
P32608	No
P32609	Condition
P32610	No
P32611	No
P32612	No
P32613	No
P32614	Condition
P32618	No
P32621	No
P32622	No
P32626	No
P32628	No
P32629	No
P32634	No
P32639	Yes
P32641	No
P32642	No
P32643	No
P32644	No
P32645	No
P32656	No
P32657	No
P32660	No
P32767	Condition
P32769	No
P32770	No
P32771	No
P32773	Yes
P32774	Yes
P32775	No
P32776	Yes
P32781	No
P32783	Yes
P32785	No
P32786	Yes
P32787	No
P32788	No
P32789	No
P32790	No
P32791	No
P32793	No
P32794	Yes
P32796	No
P32797	Yes
P32798	No
P32800	No
P32801	Condition
P32802	No
P32803	No
P32805	No
P32806	No
P32807	No
P32827	No
P32828	No
P32829	Condition
P32830	Yes
P32831	No
P32832	No
P32833	Yes
P32835	Yes
P32836	No
P32837	No
P32838	No
P32841	No
P32842	No
P32843	No
P32844	Yes
P32849	No
P32854	No
P32855	Yes
P32857	No
P32859	Unknown
P32861	Yes
P32862	No
P32863	No
P32864	Yes
P32867	Condition
P32873	No
P32874	No
P32875	No
P32892	Yes
P32893	No
P32895	No
P32897	Yes
P32898	No
P32899	Yes
P32900	No
P32901	No
P32902	No
P32903	No
P32904	No
P32905	Condition
P32906	No
P32907	No
P32908	Yes
P32909	No
P32910	Yes
P32911	Yes
P32912	Condition
P32913	No
P32914	No
P32915	Yes
P32916	Yes
P32917	Condition
P32939	No
P32944	Condition
P32945	No
P33122	No
P33199	No
P33200	Condition
P33201	No
P33202	No
P33203	Yes
P33204	Yes
P33296	Unknown
P33297	Yes
P33298	Yes
P33299	Yes
P33300	No
P33301	Condition
P33302	Condition
P33303	No
P33304	No
P33306	No
P33307	Yes
P33308	No
P33309	No
P33311	No
P33313	Yes
P33314	Condition
P33315	No
P33317	Yes
P33322	Yes
P33323	No
P33327	No
P33328	No
P33329	No
P33330	No
P33331	Yes
P33332	Yes
P33333	No
P33334	Yes
P33335	No
P33336	No
P33338	Condition
P33339	Yes
P33399	No
P33400	No
P33401	No
P33411	Condition
P33418	Condition
P33419	Yes
P33420	No
P33421	Yes
P33441	No
P33442	No
P33448	Condition
P33520	Unknown
P33734	No
P33749	No
P33750	Yes
P33751	No
P33754	No
P33755	No
P33757	No
P33759	No
P33760	Condition
P33767	Yes
P33775	Condition
P33890	No
P33891	Yes
P33892	No
P33893	No
P33894	No
P33895	Yes
P34072	No
P34077	Yes
P34078	No
P34087	Yes
P34110	No
P34111	Yes
P34160	No
P34161	No
P34162	No
P34163	No
P34164	No
P34165	No
P34166	No
P34167	No
P34215	Unknown
P34216	No
P34217	No
P34218	No
P34219	No
P34221	No
P34223	No
P34224	No
P34226	No
P34227	No
P34228	No
P34230	No
P34232	Yes
P34233	No
P34234	No
P34237	No
P34238	Unknown
P34239	No
P34240	No
P34241	Yes
P34243	No
P34244	No
P34246	No
P34247	Yes
P34249	Unknown
P34250	No
P34251	No
P34252	Yes
P34253	No
P34730	Condition
P34756	No
P34758	Yes
P34760	No
P34909	No
P35056	No
P35127	No
P35169	Condition
P35172	No
P35176	No
P35177	No
P35178	Yes
P35179	Yes
P35180	Yes
P35181	No
P35182	No
P35184	Yes
P35187	Condition
P35189	No
P35190	No
P35191	Condition
P35192	No
P35193	Condition
P35194	Yes
P35195	No
P35197	No
P35198	No
P35200	No
P35201	Yes
P35202	Yes
P35203	Yes
P35206	No
P35207	No
P35209	No
P35210	No
P35271	No
P35497	Unknown
P35637	Unknown
P35688	No
P35691	No
P35718	Yes
P35719	No
P35723	No
P35724	No
P35725	No
P35727	No
P35728	Yes
P35729	No
P35731	No
P35732	No
P35734	Yes
P35735	No
P35736	No
P35817	Condition
P35842	Unknown
P35844	No
P35845	No
P35994	Unknown
P35995	No
P35996	No
P35999	No
P36000	No
P36003	No
P36004	No
P36005	No
P36006	Condition
P36007	No
P36008	No
P36009	Yes
P36010	No
P36012	Yes
P36013	No
P36015	Yes
P36016	No
P36017	No
P36018	No
P36019	No
P36022	No
P36023	No
P36024	No
P36025	No
P36027	No
P36028	No
P36029	No
P36032	No
P36033	No
P36034	Unknown
P36035	No
P36036	No
P36037	No
P36038	No
P36040	No
P36041	No
P36044	No
P36046	Yes
P36047	Yes
P36048	Yes
P36049	Yes
P36051	Yes
P36053	No
P36054	No
P36056	No
P36057	Yes
P36058	Unknown
P36060	No
P36062	No
P36064	No
P36066	No
P36068	No
P36070	Yes
P36074	Unknown
P36075	No
P36076	Yes
P36077	No
P36080	Yes
P36081	No
P36082	Unknown
P36083	No
P36084	Condition
P36085	No
P36087	No
P36088	No
P36090	No
P36092	Unknown
P36093	No
P36094	Yes
P36096	No
P36097	Yes
P36100	Yes
P36102	No
P36103	No
P36104	Yes
P36107	Yes
P36108	No
P36113	No
P36114	No
P36116	No
P36117	No
P36118	Yes
P36119	No
P36120	No
P36121	Yes
P36123	No
P36124	No
P36125	No
P36126	No
P36127	Unknown
P36129	Unknown
P36130	No
P36131	Yes
P36132	Yes
P36133	Unknown
P36136	No
P36137	No
P36139	No
P36142	No
P36144	No
P36145	Yes
P36146	Yes
P36147	No
P36148	No
P36149	Yes
P36150	No
P36151	No
P36152	Yes
P36153	Unknown
P36154	No
P36157	No
P36158	No
P36159	Yes
P36160	Yes
P36161	No
P36162	Yes
P36163	No
P36164	No
P36165	No
P36166	No
P36167	No
P36168	No
P36169	No
P36172	No
P36173	No
P36224	No
P36421	Yes
P36516	No
P36517	No
P36519	No
P36520	No
P36521	No
P36523	No
P36525	No
P36526	No
P36527	No
P36528	No
P36531	No
P36533	No
P36775	No
P36973	No
P37012	No
P37020	No
P37254	No
P37261	No
P37263	No
P37265	Unknown
P37267	No
P37291	No
P37292	No
P37296	No
P37297	Yes
P37298	No
P37302	No
P37303	No
P37304	No
P37366	Yes
P37370	No
P37838	Yes
P37898	No
P38009	No
P38011	No
P38013	No
P38041	No
P38042	Yes
P38061	Yes
P38063	No
P38064	No
P38065	No
P38066	No
P38067	No
P38068	No
P38069	No
P38070	No
P38072	No
P38074	No
P38075	No
P38077	No
P38079	No
P38080	No
P38082	No
P38083	No
P38084	No
P38085	No
P38086	No
P38088	No
P38089	No
P38090	No
P38109	No
P38110	No
P38111	Yes
P38112	Yes
P38113	No
P38114	No
P38115	No
P38120	No
P38121	Yes
P38122	No
P38123	No
P38124	No
P38125	No
P38126	No
P38127	Yes
P38129	Yes
P38130	No
P38131	No
P38132	Yes
P38137	No
P38138	No
P38139	No
P38140	No
P38141	No
P38142	No
P38143	No
P38144	No
P38146	No
P38147	Condition
P38148	No
P38149	No
P38150	No
P38151	No
P38152	No
P38153	No
P38155	No
P38156	No
P38158	No
P38161	Unknown
P38162	No
P38163	Condition
P38164	No
P38165	Condition
P38166	No
P38167	No
P38168	Unknown
P38169	No
P38170	Yes
P38172	No
P38173	Unknown
P38174	No
P38175	No
P38176	No
P38177	No
P38179	No
P38180	No
P38181	No
P38182	No
P38185	Unknown
P38187	No
P38188	Unknown
P38190	Unknown
P38191	No
P38193	No
P38194	No
P38195	No
P38196	No
P38197	No
P38198	Yes
P38199	No
P38200	No
P38201	No
P38203	Yes
P38204	No
P38205	No
P38206	Yes
P38207	No
P38208	Yes
P38210	No
P38211	Yes
P38215	No
P38217	No
P38219	No
P38220	Unknown
P38221	Yes
P38224	No
P38225	No
P38226	No
P38227	No
P38228	No
P38229	No
P38231	No
P38232	No
P38234	No
P38236	No
P38237	No
P38238	No
P38240	Unknown
P38241	No
P38242	Yes
P38244	No
P38246	No
P38247	No
P38248	No
P38249	Yes
P38250	No
P38251	Yes
P38252	Unknown
P38253	No
P38254	No
P38255	No
P38256	No
P38257	Condition
P38258	Unknown
P38260	Condition
P38261	Yes
P38262	No
P38263	No
P38264	No
P38265	No
P38266	No
P38267	Unknown
P38268	Unknown
P38269	Unknown
P38270	No
P38271	No
P38272	No
P38273	No
P38274	No
P38275	Unknown
P38276	No
P38277	No
P38278	No
P38282	Yes
P38283	Condition
P38284	No
P38285	No
P38286	Condition
P38287	No
P38288	No
P38291	Yes
P38292	No
P38293	No
P38294	Unknown
P38296	Unknown
P38297	No
P38298	No
P38299	No
P38300	No
P38301	No
P38302	No
P38303	Unknown
P38304	Yes
P38305	No
P38306	No
P38307	No
P38308	No
P38310	No
P38311	Unknown
P38313	Yes
P38314	No
P38315	No
P38316	No
P38317	No
P38318	No
P38319	No
P38321	No
P38322	Unknown
P38323	No
P38324	Condition
P38325	No
P38326	No
P38328	Yes
P38329	No
P38330	No
P38331	No
P38332	No
P38333	Yes
P38334	Yes
P38335	No
P38336	Yes
P38337	No
P38339	No
P38340	No
P38341	No
P38342	Yes
P38344	No
P38345	No
P38346	No
P38347	No
P38348	Condition
P38349	No
P38350	Unknown
P38351	No
P38352	No
P38353	No
P38354	No
P38355	No
P38356	No
P38358	No
P38360	No
P38361	No
P38362	Unknown
P38363	Unknown
P38374	No
P38426	No
P38427	No
P38428	No
P38429	No
P38431	Yes
P38439	No
P38523	Yes
P38555	Condition
P38590	No
P38604	Yes
P38615	No
P38616	No
P38620	No
P38622	No
P38623	No
P38624	Yes
P38627	No
P38628	Yes
P38629	Yes
P38630	Yes
P38631	Condition
P38632	Yes
P38633	No
P38634	No
P38637	Yes
P38682	No
P38687	Yes
P38688	Yes
P38689	Condition
P38690	No
P38691	No
P38692	Yes
P38693	Unknown
P38694	No
P38695	No
P38696	No
P38697	Unknown
P38698	Unknown
P38699	No
P38700	No
P38701	Yes
P38702	Unknown
P38703	No
P38705	No
P38707	Yes
P38708	Yes
P38710	No
P38712	Yes
P38713	No
P38714	No
P38716	No
P38717	No
P38719	Yes
P38720	No
P38721	Unknown
P38722	Unknown
P38723	Unknown
P38724	No
P38725	No
P38726	Unknown
P38727	No
P38728	No
P38729	No
P38732	No
P38734	No
P38735	No
P38736	No
P38737	No
P38738	No
P38740	No
P38741	No
P38742	No
P38744	Unknown
P38745	No
P38748	No
P38749	No
P38750	No
P38751	No
P38752	Unknown
P38753	No
P38754	No
P38755	No
P38756	No
P38757	No
P38758	No
P38759	No
P38760	No
P38763	No
P38764	Unknown
P38766	No
P38767	No
P38768	No
P38769	No
P38770	Yes
P38771	No
P38772	Yes
P38773	No
P38774	No
P38775	No
P38776	No
P38777	No
P38778	No
P38779	Yes
P38781	Unknown
P38782	Yes
P38783	No
P38784	No
P38785	No
P38786	Yes
P38787	No
P38788	No
P38789	Condition
P38790	No
P38791	Yes
P38792	Yes
P38793	Yes
P38794	No
P38795	Yes
P38796	No
P38797	No
P38798	No
P38799	No
P38800	No
P38801	No
P38803	Yes
P38804	No
P38805	Yes
P38806	Condition
P38810	Condition
P38811	Unknown
P38812	No
P38814	No
P38815	No
P38816	No
P38817	No
P38818	No
P38819	No
P38820	No
P38821	No
P38822	Condition
P38823	No
P38824	No
P38825	No
P38826	Yes
P38827	Yes
P38828	No
P38829	Yes
P38833	No
P38834	Unknown
P38836	No
P38837	No
P38838	No
P38839	No
P38840	No
P38841	No
P38842	No
P38843	No
P38850	No
P38852	No
P38853	No
P38854	No
[truncated: 2,980 more rows]
