# Supplementary material for: Identification of Essential Proteins Based on Ranking Edge-Weights in Protein-Protein Interaction Networks
Source: PLoS One. 2014 Sep 30;9(9):e108716. doi: 10.1371/journal.pone.0108716 (PMC4182551; doi:10.1371/journal.pone.0108716)
Supplement: File S2 — Protein-Protein Interaction Information of Yeast, include protein pairs' uniprot IDs, GO semantics similarity, gene co-expression, number of triangles an edge belongs and pairwise sequence distance. (XLS) [file pone.0108716.s007.xls]

## Sheet: Yeast_supdata2
ProteinA UniprotID	ProteinB UniprotID	PCC	GE	NTE	PP
O13297	P04050	-0.043118	1.69449	2	1.95016
O13297	Q01159	-0.03339	6.30262	2	2.03261
O13329	P06843	-0.062072	2.66833	1	1.65984
O13329	P22216	-0.229796	2.33628	1	1.73975
O13329	P32605	-0.136654	1.80908	3	1.74463
O13329	P32902	-0.197145	1.79646	1	1.68253
O13329	P38633	0.159046	2.96297	1	2.18869
O13329	P38987	-0.213524	2.04436	1	1.80173
O13329	P40089	0.370043	2.43313	1	2.49989
O13329	Q00916	0.265595	1.76262	3	1.76706
O13329	Q03776	0.396037	2.05151	3	1.90044
O13329	Q12072	-0.212546	2.27324	1	1.79662
O13329	Q12457	0.731397	4.8889	1	2.0015
O13512	O13567	0.040126	0	1	2.20913
O13517	P40971	-0.009079	0	1	2.84658
O13518	P32841	0.36115	0	1	1.92497
O13518	P40971	0.067026	0	1	2.42413
O13519	P19657	0.220688	0	1	2.62686
O13519	P38260	0.475412	0	1	1.82142
O13527	P53550	0.05	2.02313	1	1.8226
O13527	Q08273	0.05	1.33018	1	3.27407
O13530	P21825	0.459752	0	1	1.87152
O13530	P39534	-0.406296	0	1	2.00357
O13531	P40568	0.452645	0	1	2.4804
O13531	Q02574	-0.646976	0	1	2.22467
O13532	P47128	0.365774	0	1	2.23512
O13534	P05986	0.05	0	1	1.79584
O13537	P03069	0.026666	0	1	1.85325
O13537	P53541	0.216831	0	1	2.42975
O13539	P25555	0.345695	3.36595	2	1.74468
O13539	P53552	0.05	6.99899	2	2.40118
O13539	Q08118	0.24431	0	1	1.81147
O13543	P15380	0.400004	0	1	2.48278
O13543	P29055	-0.39317	0	1	1.8916
O13543	P32603	0.142728	0	1	2.09187
O13543	Q02630	0.681664	0	1	3.34239
O13547	Q03761	0.05	1.93952	1	1.79927
O13547	Q08271	0.05	3.51125	1	1.85565
O13547	Q12380	0.05	1.04919	1	1.88749
O13548	Q01846	0.433649	0	1	3.03983
O13549	P16467	0.063638	0	1	2.29322
O13549	P47821	-0.014427	0	1	1.96332
O13550	P40070	0.079455	0	2	1.84543
O13550	P47093	0.187206	0	2	1.62229
O13550	P47135	0.203184	0	1	3.23385
O13554	P38177	0.402703	0	1	2.44663
O13554	P40465	-0.302178	0	1	1.80234
O13554	P47135	0.345673	0	1	3.48489
O13554	P47821	0.168783	0	1	2.21367
O13555	P06243	-0.017686	0	1	2.19767
O13555	P32569	-0.137546	0	1	2.35609
O13556	P15938	-0.066962	0	1	2.36445
O13558	P15274	-0.010989	0	1	2.75142
O13558	P32366	0.388689	0	1	2.13187
O13558	Q12346	-0.083697	0	1	1.70099
O13559	Q03407	0.118707	1.58518	1	1.70181
O13562	Q06598	0.193324	0	1	1.86661
O13563	P22141	0.383901	3.86335	7	2.07832
O13563	P32565	0.394245	4.67935	4	2.59027
O13563	P33299	0.672448	3.57631	7	1.87488
O13563	P38886	0.119156	4.82869	7	1.92391
O13563	P53196	0.094421	3.28178	7	1.80663
O13563	Q01939	0.348064	4.67935	7	1.7693
O13563	Q12250	0.457937	5.04328	8	1.89112
O13563	Q12377	0.528171	5.6388	7	1.7953
O13564	Q12280	0.268066	0	1	3.56681
O13565	P14908	-0.101906	0	1	1.65149
O13565	P34166	0.504119	0	1	2.58828
O13565	P47821	-0.210301	0	1	1.98809
O13566	Q03083	-0.083488	0	1	1.89211
O13567	P23639	0.036364	0	1	1.77921
O13567	P36224	-0.233004	0	1	2.0879
O13567	P40054	0.274784	0	1	2.20913
O13567	P47135	0.091771	0	1	3.3204
O13568	P47135	0.316649	0	1	2.99173
O13569	P40054	0.467164	0	1	1.82067
O13569	P40971	0.232312	0	1	2.20728
O13573	Q02574	0.573626	0	1	2.31676
O13574	P38342	0.215027	0	1	2.02683
O13575	P15938	0.156796	0	1	2.87289
O13576	Q02630	0.136259	0	1	3.17603
O13576	Q07990	-0.147465	0	1	1.72257
O13577	P40573	-0.493173	0	1	2.04449
O13577	Q06224	0.281301	0	1	2.55901
O13579	P47135	0.179881	0	1	2.92969
O13582	P25344	0.029166	0	1	1.81399
O13583	P02309	0.329735	0	1	1.78494
O13583	Q12300	-0.141691	0	1	2.5431
O13587	P18899	0.09302	0	1	2.79722
O13587	P47128	0.358084	0	1	2.31868
O13587	P47135	0.027043	0	1	3.48489
O14455	P25343	-0.027711	1.2812	2	1.80258
O14455	P38203	0.779711	2.62542	1	2.35071
O14455	P39743	-0.595997	1.53559	2	2.47307
O14455	Q06449	-0.591506	1.57692	1	1.98599
O14464	P31334	0.893534	4.77986	1	1.8475
O14467	P34730	0.558531	1.78765	1	1.67776
O74700	P18239	0.669581	3.44706	2	2.10066
O74700	P32897	0.627194	5.55289	2	2.10923
O74700	P87108	0.925457	7.32785	3	1.67594
O75012	P33759	0.88444	4.97323	1	1.99672
O75586	P52286	0.05	0	1	1.87364
O93938	P35203	0.097497	0	1	1.96984
O94084	P28004	0.332033	0	1	1.83734
O94084	P38166	0.414419	0	1	1.89721
O94085	P25627	0.388653	0	1	1.66561
O94085	P43558	-0.096662	0	1	1.75775
O94085	P53427	-0.469853	0	1	1.84807
O94086	P43562	0.290164	0	1	2.07084
O94258	P32835	0.05	0	1	2.22723
O94742	P40016	0.632633	5.19937	2	2.26377
O94742	Q06103	0.500609	3.90835	2	2.21597
O96017	P14737	0.05	0	1	1.84381
P00044	P00431	0.135455	2.84102	1	1.99605
P00044	P38810	0.600324	1.86942	1	2.90312
P00044	P53823	0.526289	0.650637	1	1.88817
P00044	Q02574	-0.590291	1.18565	1	2.2696
P00045	P38881	0.655589	2.08248	1	1.97968
P00127	P32259	0.329748	1.68481	1	2.69381
P00128	P15731	-0.087194	1.34546	1	2.16131
P00128	P38822	0.088996	0.991132	1	2.33749
P00128	P39742	-0.009707	2.27987	1	1.7405
P00128	P53168	0.251174	1.30439	1	1.84498
P00175	P32897	-0.525764	2.97384	2	1.84574
P00175	Q02776	-0.487052	2.57418	2	1.85763
P00330	P06700	0.030031	1.61679	1	1.70306
P00330	P07264	0.726805	3.36814	1	1.71999
P00330	P09733	0.719241	0.785728	1	1.6905
P00330	P11075	0.656778	1.22999	1	2.50554
P00330	P28003	-0.679558	0	1	2.03246
P00330	P30619	0.098458	1.39395	1	1.83381
P00330	P31244	-0.030505	1.98111	1	1.82857
P00330	P32333	-0.490974	2.35646	1	2.36811
P00330	P32492	0.352974	0.846777	1	2.1963
P00330	P38237	-0.427452	3.37724	1	1.84007
P00330	P38310	0.156779	1.12718	1	1.91943
P00330	P38692	0.01897	0.933264	1	2.00748
P00330	P39073	0.146453	1.5915	1	1.77664
P00330	P39715	-0.025453	0.369006	1	1.74628
P00330	P39735	0.040938	2.31065	1	2.09082
P00330	P43601	-0.300305	1.66697	1	1.79487
P00330	P53917	-0.209673	0.121469	1	1.941
P00330	Q06624	-0.304758	0.933264	1	2.30771
P00330	Q08278	-0.045478	1.45938	1	1.78311
P00330	Q08444	0.084894	1.54991	1	1.7787
P00330	Q08649	-0.50397	1.27976	1	1.92461
P00330	Q08773	-0.036631	1.26942	1	1.99714
P00331	P07703	-0.269027	1.30886	2	2.14544
P00331	P19073	-0.472052	1.58091	1	1.80207
P00331	P23291	0.031873	1.37391	1	2.01785
P00331	P32464	0.680209	0.790114	1	1.96888
P00331	P34252	-0.616412	1.11602	1	1.82013
P00331	P40339	-0.52965	1.40254	1	1.96193
P00331	P41813	-0.298301	1.07831	1	1.84931
P00331	P43560	0.701061	0	2	1.78022
P00331	P53691	0.568003	0.789119	1	1.93236
P00331	Q04149	-0.105129	1.34009	1	1.78823
P00331	Q04377	0.452537	0.854462	1	1.92395
P00331	Q08004	-0.043429	1.74022	1	1.78311
P00331	Q12347	0.30473	1.31269	1	2.50079
P00331	Q12476	0.335207	1.84116	1	2.10484
P00358	P07260	-0.348018	1.28875	3	1.90636
P00358	P07703	-0.244775	1.13529	2	2.04818
P00358	P12754	-0.281056	0.982446	3	1.68053
P00358	P14741	-0.286885	0.906024	3	2.09035
P00358	P17157	0.220022	1.90435	1	1.99228
P00358	P19735	-0.385975	0.63367	1	1.87994
P00358	P20459	0.002157	1.13529	5	2.08197
P00358	P23595	0.600582	0.789119	1	2.17861
P00358	P25343	0.016006	1.36834	2	1.67333
P00358	P32491	0.090281	1.66344	1	1.83449
P00358	P32598	0.315161	1.41319	2	1.88603
P00358	P32911	-0.087379	1.13529	1	1.86257
P00358	P36017	0.325328	1.70924	1	1.82072
P00358	P36130	0.248277	1.27265	1	1.75946
P00358	P38217	-0.215365	0.694649	2	1.94894
P00358	P38622	0.386899	1.68061	1	1.66389
P00358	P40856	-0.232609	1.05381	2	2.0026
P00358	P41811	-0.051244	1.03549	4	1.8494
P00358	P43612	-0.456123	0.837167	1	2.01698
P00358	P53599	0.34858	1.70924	2	2.28723
P00358	P53879	0.557261	1.91065	1	2.29427
P00358	Q00246	0.628938	1.91065	1	2.10923
P00358	Q00776	-0.321185	1.03549	1	1.70165
P00358	Q02821	0.226726	0.843134	1	1.80639
P00358	Q03497	-0.321718	1.60394	2	1.89745
P00358	Q04477	0.139406	0.434625	2	1.6022
P00358	Q04978	0.4547	0	1	2.105
P00358	Q07350	-0.39489	0.63367	4	2.02556
P00358	Q12349	0.066956	1.37013	1	1.7612
P00358	Q12380	0.412791	1.48314	1	2.04614
P00358	Q99186	-0.335399	2.56484	1	1.79574
P00359	P06700	0.160007	2.7741	1	1.7468
P00359	P31244	0.044112	1.56144	1	1.97864
P00359	P32345	-0.0163	0.789119	1	1.98824
P00359	P35845	0.198767	0.929733	1	2.04876
P00359	P36006	0.248259	1.7039	2	2.05856
P00359	P38903	-0.02034	0.561676	1	1.88236
P00359	P40561	0.030459	1.41756	1	1.86257
P00359	Q02821	0.101873	0.843134	1	1.87026
P00359	Q04439	0.501201	1.60854	2	2.02744
P00360	P07260	-0.230565	1.68584	4	1.84141
P00360	P07703	-0.157049	1.31815	2	2.31193
P00360	P08417	-0.027886	3.13677	1	1.87227
P00360	P12754	-0.199543	1.16531	3	1.81585
P00360	P14741	-0.225131	1.08889	3	1.98824
P00360	P17157	0.304442	3.01691	1	2.25868
P00360	P18851	0.216384	1.80504	2	1.80903
P00360	P19735	-0.245535	0.716209	2	1.87192
P00360	P20459	0.006921	1.31815	5	2.05547
P00360	P25343	0.237547	1.36834	2	1.80432
P00360	P32491	0.223193	1.66344	1	1.82096
P00360	P32598	0.287081	2.26204	3	1.90782
P00360	P32599	0.278639	1.42124	2	1.84024
P00360	P32911	-0.014924	1.31815	2	1.90636
P00360	P36017	0.578089	1.70924	1	1.86257
P00360	P38217	-0.013327	0.694649	2	1.98345
P00360	P38328	0.453236	1.7039	1	1.81087
P00360	P38622	0.383765	1.68061	1	1.7837
P00360	P39076	-0.011136	1.57092	5	1.58244
P00360	P39108	0.458924	0.796532	2	1.96384
P00360	P39946	-0.09359	0.654798	1	1.71337
P00360	P39984	-0.220687	0.942839	1	2.09588
P00360	P40856	-0.134671	1.05381	2	2.02623
P00360	P41811	-0.15016	1.03549	4	1.83377
P00360	P43601	0.357983	1.47398	2	1.68042
P00360	P43612	-0.230358	0.837167	2	2.04234
P00360	P53196	0.146704	1.42442	1	1.65824
P00360	P53599	0.457825	1.70924	1	2.31579
P00360	P53879	0.438854	1.91065	1	2.35317
P00360	Q00246	0.570769	1.91065	1	2.02969
P00360	Q00776	-0.291506	1.03549	1	1.67673
P00360	Q02821	0.238169	0.843134	1	1.74655
P00360	Q03497	-0.306291	1.60394	2	1.88189
P00360	Q03774	-0.1375	2.2341	1	1.75069
P00360	Q03897	0.400543	0.82572	3	1.9394
P00360	Q04477	0.140937	0.434625	1	1.6523
P00360	Q04660	-0.076774	0.517962	2	1.86499
P00360	Q05583	-0.353484	0.9515	1	1.97663
P00360	Q06506	-0.207789	0.716209	1	1.78272
P00360	Q07657	-0.327764	1.7246	1	1.79105
P00360	Q12018	0.582123	1.309	1	1.76134
P00360	Q12363	0.7289	1.11854	2	1.83521
P00360	Q12380	0.165989	1.88023	1	1.89998
P00360	Q99186	-0.372515	2.56484	1	1.75612
P00410	P23833	0.05	3.71303	2	2.0015
P00410	P38072	0.05	3.71303	2	2.05278
P00410	P39952	0.05	2.92653	1	1.79212
P00420	P39952	0.05	3.03983	1	1.84589
P00424	P07255	0.790777	7.14553	1	1.86776
P00425	P38745	0.172348	0	1	2.10023
P00425	P38907	0.493619	1.41692	1	1.88059
P00425	P39547	0.215312	0	1	1.65142
P00425	Q12349	0.503328	3.31058	1	2.18053
P00427	P07255	0.633265	7.14553	1	1.87187
P00427	P40991	-0.549834	1.03473	1	2.18117
P00431	P39925	0.3001	2.73962	2	1.68298
P00431	P40341	-0.169446	2.52834	2	1.77685
P00431	P53259	-0.115784	2.10279	1	2.01443
P00445	P06787	0.470409	1.78785	1	1.79397
P00445	P17157	0.317917	3.35096	1	1.67391
P00445	P19735	-0.489534	1.14902	1	2.47576
P00445	P20081	0.264033	1.32238	2	1.78702
P00445	P23291	0.116026	1.75426	2	2.08217
P00445	P28320	-0.245999	1.20637	2	1.72216
P00445	P39009	-0.224409	1.95759	3	2.11948
P00445	P40202	-0.25218	3.31969	1	1.50439
P00445	Q04675	-0.100292	1.71076	2	1.83061
P00447	P06838	-0.02787	2.44199	1	2.18447
P00447	P23337	0.667268	1.66691	1	1.89403
P00447	P38238	-0.610907	0.880129	1	1.75354
P00447	Q04437	-0.258375	2.02431	1	1.9773
P00546	P02557	0.337319	3.99911	9	1.80186
P00546	P04806	0.261987	2.6982	4	1.74057
P00546	P07269	-0.246267	2.88054	2	1.87161
P00546	P07866	0.652321	3.67839	2	2.28324
P00546	P08153	-0.119633	3.72958	2	1.85527
P00546	P08518	0.419319	1.72093	4	2.04003
P00546	P09119	0.316786	3.51215	4	1.67764
P00546	P09733	0.262343	3.99911	6	1.66711
P00546	P09959	0.259926	4.33354	3	1.84974
P00546	P10659	0.557041	1.81812	4	2.07385
P00546	P11710	-0.372739	2.79671	6	1.7585
P00546	P11978	-0.156846	3.22802	8	2.21669
P00546	P12612	0.282558	1.58247	2	1.62449
P00546	P12695	-0.048444	1.60543	6	1.85611
P00546	P12954	0.127681	2.21443	3	2.11555
P00546	P13186	0.029623	2.98953	5	2.12271
P00546	P13365	0.624051	2.90016	7	1.77563
P00546	P13382	0.625518	3.96338	1	2.27936
P00546	P14180	-0.195104	2.51541	1	1.94688
P00546	P14737	0.219817	3.79476	2	2.18597
P00546	P15992	-0.489073	1.49635	6	1.90531
P00546	P16862	-0.1972	2.26506	10	2.0254
P00546	P17119	0.513233	3.15806	1	1.79618
P00546	P17121	0.071395	3.08363	2	1.89756
P00546	P17709	-0.335297	2.6982	2	1.79232
P00546	P19882	0.225992	2.13054	14	1.70392
P00546	P20437	0.512342	2.374	6	1.81585
P00546	P20438	0.566516	3.21095	5	1.77707
P00546	P20486	0.259497	3.37226	11	1.68389
P00546	P20676	0.117465	1.37644	3	2.15117
P00546	P21192	-0.11128	4.4961	1	1.89519
P00546	P21268	0.348767	3.2124	10	1.92903
P00546	P21339	0.503249	2.17851	2	2.04758
P00546	P21657	0.511464	2.41595	1	2.04996
P00546	P21826	0.482357	1.60543	1	1.6746
P00546	P21827	0.618257	2.64687	3	1.78561
P00546	P22137	-0.013409	1.66462	2	2.40155
P00546	P22204	0.053134	2.98953	13	1.58763
P00546	P22768	-0.436033	1.64274	1	1.65344
P00546	P23179	-0.368694	1.98216	1	1.76313
P00546	P23201	0.530007	3.22283	4	2.33928
P00546	P23337	-0.100176	1.60543	1	1.77708
P00546	P23748	-0.525791	3.6261	3	1.83464
P00546	P24279	0.49228	3.50975	1	1.96609
P00546	P24482	0.716136	3.14509	1	1.77963
P00546	P24583	0.010939	2.73031	3	2.10349
P00546	P24814	-0.083508	3.102	5	2.07219
P00546	P24868	-0.05646	4.11239	2	1.76981
P00546	P24869	-0.085912	4.19937	7	1.66964
P00546	P24870	0.33895	4.40064	3	1.85354
P00546	P24871	0.444721	4.40064	2	1.70271
P00546	P25364	0.705081	3.098	1	1.70751
P00546	P25491	0.01345	2.40165	5	1.66208
P00546	P25558	0.205063	3.34414	4	2.33402
P00546	P25579	0.243157	1.02743	1	1.80487
P00546	P26309	-0.261302	4.50535	9	1.6835
P00546	P26798	0.32563	2.98258	1	1.97085
P00546	P28006	-0.32775	2.97843	2	1.87794
P00546	P28708	-0.015851	3.0673	1	1.65601
P00546	P28743	0.481766	3.74941	1	1.92191
P00546	P29366	0.335938	2.33952	3	1.67842
P00546	P30283	0.529244	4.71521	9	1.65672
P00546	P31111	-0.352723	2.96986	2	1.93656
P00546	P31380	0.447732	3.31218	1	2.10287
P00546	P32325	0.487146	3.52517	3	1.89698
P00546	P32328	-0.670976	3.54557	12	1.53429
P00546	P32334	0.483086	2.18741	2	2.5501
P00546	P32356	-0.23968	1.55145	1	1.77227
P00546	P32380	0.087173	2.84397	1	2.02148
P00546	P32562	-0.058007	4.05503	6	1.76256
P00546	P32565	-0.067807	2.52292	3	1.94604
P00546	P32785	-0.177099	1.60543	1	1.85688
P00546	P32801	0.255538	3.90716	1	1.7243
P00546	P32833	0.399568	3.25132	4	1.77419
P00546	P32873	0.560119	2.53064	3	2.09914
P00546	P32900	0.761974	0	1	1.95245
P00546	P32944	0.545008	4.06421	5	1.83251
P00546	P33306	-0.341554	3.43166	1	1.90839
P00546	P33332	0.204493	2.20887	2	2.25508
P00546	P34161	0.522594	3.4672	1	1.80421
P00546	P34233	-0.27331	2.24751	1	1.79312
P00546	P34241	0.237733	1.56853	1	2.46747
P00546	P34252	0.602861	4.00768	2	1.72056
P00546	P36006	-0.294856	2.60737	2	2.14472
P00546	P36093	-0.03554	3.02203	1	2.04162
P00546	P36157	0.575879	2.84621	2	2.05009
P00546	P36158	0.404692	0.6267	1	1.77544
P00546	P36165	-0.367973	3.08896	1	1.88788
P00546	P36166	0.510117	1.92828	1	1.84975
P00546	P36167	-0.667961	0.83895	3	2.16131
P00546	P38257	0.288799	3.51343	1	1.81213
P00546	P38261	-0.254423	2.08778	2	1.83792
P00546	P38277	-0.150903	0	1	1.86634
P00546	P38634	-0.152727	4.08312	2	2.14347
P00546	P38717	-0.469016	2.99545	1	2.10345
P00546	P38721	0.572212	0	1	1.84304
P00546	P38735	-0.08907	1.64274	1	2.33562
P00546	P38764	-0.170359	2.73503	1	1.99639
P00546	P38810	0.605121	2.11173	1	1.89121
P00546	P38826	-0.003408	3.20817	4	1.81363
P00546	P38853	0.112184	3.02091	5	2.17703
P00546	P38854	-0.097544	0	1	1.92976
P00546	P38859	-0.190254	3.01728	1	2.37329
P00546	P38903	-0.283986	3.212	3	2.02697
P00546	P38909	0.64998	1.64774	1	1.97029
P00546	P38928	0.531064	3.09334	1	1.95509
P00546	P38990	-0.145947	2.98953	1	2.15806
P00546	P38991	0.515663	3.9668	1	1.7884
P00546	P39016	0.601817	2.75956	1	1.92962
P00546	P39083	0.532686	3.4957	3	2.06654
P00546	P39520	0.228674	2.81037	1	2.19975
P00546	P39685	0.330227	2.18289	1	2.22456
P00546	P39692	0.617729	1.38055	1	1.98836
P00546	P39705	0.336426	2.61645	2	1.88975
P00546	P39732	-0.163398	1.78718	2	1.88756
P00546	P39734	-0.535018	1.48393	2	1.76076
P00546	P39980	0.398126	1.59078	1	1.71017
P00546	P40020	0.014674	2.47796	4	2.03021
P00546	P40028	0.289186	2.10482	1	1.78578
P00546	P40038	-0.658436	2.99211	5	1.68098
P00546	P40075	0.094378	2.59119	1	1.95653
P00546	P40095	0.784926	0	1	1.9438
P00546	P40186	0.242979	3.11468	2	2.20913
P00546	P40316	0.555217	3.27767	2	1.95308
P00546	P40340	-0.038259	3.077	2	2.23928
P00546	P40466	0.395522	3.56114	5	1.84696
P00546	P40473	-0.310649	3.06052	1	2.02774
P00546	P40480	-0.122503	4.00552	1	2.04246
P00546	P40484	0.034449	3.50195	3	2.16889
P00546	P40489	-0.409522	1.59755	1	1.86122
P00546	P40537	-0.270848	2.79535	1	2.06029
P00546	P41697	-0.008538	3.42805	3	1.86062
P00546	P41813	0.170923	3.71672	1	2.01782
P00546	P41832	-0.458798	3.86132	6	2.583
P00546	P41834	-0.097782	1.6733	1	2.19658
P00546	P41895	0.140341	2.6413	1	1.96498
P00546	P42839	-0.094864	1.12952	1	1.99528
P00546	P42845	0.644996	3.42266	3	1.76874
P00546	P43568	-0.239078	3.627	1	1.48024
P00546	P43605	0.308273	3.96366	1	1.93175
P00546	P43618	0.607432	2.28419	1	1.97367
P00546	P46675	0.372598	3.06126	1	1.90474
P00546	P47029	-0.45437	2.66573	2	2.05948
P00546	P47035	0.437558	3.44961	2	2.19087
P00546	P47039	0.321177	1.40656	1	1.75069
P00546	P47079	-0.041174	1.69066	7	1.67441
P00546	P47104	-0.370605	2.25678	1	2.21561
P00546	P47114	0.436039	0	1	1.89627
P00546	P47116	-0.202537	3.0673	2	1.86514
P00546	P47129	-0.507896	0	1	2.22333
P00546	P47135	-0.320637	1.41129	8	2.1444
P00546	P47136	-0.017933	3.20409	2	2.33533
P00546	P48562	0.767567	3.49302	4	1.92089
P00546	P50078	0.558405	3.4614	2	1.83204
P00546	P50090	0.265322	3.43048	3	1.8958
P00546	P50105	0.408935	1.60787	1	1.71838
P00546	P50275	-0.159713	4.08368	1	1.96956
P00546	P52919	0.148415	2.84397	1	2.06223
P00546	P53071	0.457752	0	1	1.8567
P00546	P53086	0.419195	3.65722	1	1.95428
P00546	P53129	0.108063	1.57174	1	1.76144
P00546	P53159	-0.303461	3.41141	2	1.6996
P00546	P53197	-0.47868	4.80125	6	1.83772
P00546	P53222	0.351169	0	1	1.98322
P00546	P53345	0.05	0	1	2.5154
P00546	P53739	-0.174771	3.0673	2	1.92908
P00546	P53819	0.589203	2.53178	1	2.5154
P00546	P53836	0.558646	2.07922	1	2.08642
P00546	P53947	-0.269762	0	2	2.33598
P00546	P53958	0.459727	1.36473	3	1.99571
P00546	P54784	-0.040231	2.99958	5	1.92633
P00546	P61024	0.05	0	1	2.01068
P00546	Q00416	0.302332	1.58729	1	2.71644
P00546	Q02455	-0.306886	2.62979	1	2.58472
P00546	Q02606	0.25853	0	3	1.90067
P00546	Q02866	-0.396354	0	2	1.9405
P00546	Q03208	-0.32025	0	1	1.98473
P00546	Q03690	0.577741	1.51669	2	2.20456
P00546	Q03707	-0.472321	2.7455	1	1.8818
P00546	Q03834	0.544668	3.23753	2	2.15648
P00546	Q03898	0.167425	3.85036	3	2.04705
P00546	Q04087	0.574615	3.04998	2	1.87818
P00546	Q04383	0.442762	1.85565	1	1.72009
P00546	Q04930	-0.474214	2.42963	1	1.8596
P00546	Q05518	0.813227	1.87604	1	1.84402
P00546	Q05672	0.476585	1.32381	1	1.96017
P00546	Q05812	-0.605337	2.89117	1	1.86022
P00546	Q05854	-0.08494	0	1	2.31876
P00546	Q06001	0.316366	3.29764	3	1.85998
P00546	Q06032	0.618798	2.88362	2	1.78561
P00546	Q06053	0.363638	1.69232	1	1.82847
P00546	Q06266	0.58002	1.85565	1	1.72546
P00546	Q06315	0.562148	0	1	2.06654
P00546	Q06324	-0.162339	2.28498	3	1.7306
P00546	Q06407	-0.28749	3.4957	1	2.03492
P00546	Q06412	-0.399254	2.3005	1	2.25495
P00546	Q06604	0.002724	2.28714	1	1.82428
P00546	Q06616	0.294356	0	1	1.76637
P00546	Q07084	-0.403156	2.88312	1	1.83136
P00546	Q07528	-0.575218	1.68982	1	1.8362
P00546	Q07732	-0.380671	2.41498	6	1.89133
P00546	Q07980	-0.084108	2.65204	2	1.82939
P00546	Q08206	-0.096994	0	1	1.94871
P00546	Q08229	-0.22707	0	2	1.74348
P00546	Q08471	0.117161	2.81776	2	1.93982
P00546	Q08550	-0.250342	2.93165	1	1.8362
P00546	Q08581	0.213615	2.99058	1	1.94237
P00546	Q08887	0.431035	2.95836	1	1.7861
P00546	Q08949	-0.21955	3.82693	3	1.8795
P00546	Q08981	0.61394	3.0621	1	1.77063
P00546	Q12043	0.257182	2.52361	1	1.85895
P00546	Q12048	-0.715606	1.48162	1	1.88069
P00546	Q12057	0.018279	0	1	2.34557
P00546	Q12066	0.262359	2.03128	1	1.6637
P00546	Q12071	-0.009692	1.97766	1	1.93167
P00546	Q12100	-0.501585	0	1	1.72337
P00546	Q12149	0.199245	1.72202	1	1.75873
P00546	Q12236	-0.448035	3.0673	1	2.09703
P00546	Q12263	0.604401	4.32484	1	2.07674
P00546	Q12267	-0.010905	3.07312	1	2.27308
P00546	Q12329	-0.543117	1.9829	3	1.87979
P00546	Q12365	0.569245	3.42651	4	1.80421
P00546	Q12369	-0.199089	3.41965	1	1.93928
P00546	Q12416	-0.206877	2.78837	1	2.18117
P00546	Q12464	0.403063	2.6273	6	1.65405
P00546	Q12495	0.709936	2.56414	2	1.73491
P00546	Q12507	0.070568	2.86609	1	1.76452
P00546	Q12675	0.757888	1.70307	1	2.34016
P00546	Q12734	0.006054	2.2345	1	2.05872
P00549	P21965	-0.218415	2.34431	1	1.79232
P00549	Q12056	0.18969	1.51934	1	1.81908
P00560	P21264	-0.632147	2.2341	1	1.67074
P00560	P22336	-0.192616	0.98734	1	1.7254
P00560	P34162	-0.235259	1.31815	2	1.74143
P00560	P39986	-0.358952	1.7733	1	1.88169
P00560	P41318	-0.016436	1.48251	1	1.77198
P00560	P41811	-0.066153	1.13298	2	1.73799
P00560	P53622	-0.449201	1.13298	2	1.84886
P00560	Q08278	-0.217904	1.31815	2	1.77198
P00560	Q12377	0.378245	1.42442	1	1.87776
P00560	Q12415	-0.126857	1.31815	1	2.14196
P00635	P36173	0.005836	0.957753	1	1.80647
P00635	Q03630	-0.465032	0.321711	1	1.84455
P00724	P25385	-0.284572	0.604932	1	1.75831
P00724	P32915	0.453167	1.49445	1	2.11605
P00724	P38353	-0.448444	0.553868	1	2.18225
P00724	P53295	-0.453676	0.716209	1	1.83295
P00724	Q12154	0.271897	1.39725	1	1.88619
P00729	P16474	0.421178	2.35865	1	1.88013
P00729	P25385	0.111647	1.24726	1	1.74642
P00729	P32915	0.295721	1.81174	1	2.02841
P00729	P61864	0.05	0	1	2.08324
P00812	P00817	0.481656	2.22757	1	1.91034
P00812	P02994	0.485317	0	2	1.77592
P00812	P11745	0.251154	2.2497	1	1.85874
P00812	P14742	-0.138987	3.66539	1	1.73084
P00812	P16387	-0.196348	3.52611	2	1.76874
P00812	P17505	-0.037103	2.06356	1	1.92837
P00812	P23301	0.173434	2.95432	1	1.70895
P00812	P26637	0.485106	2.90621	1	1.98237
P00812	P38822	-0.526326	1.99607	2	1.80071
P00812	P38987	-0.064505	1.82671	3	1.93304
P00812	P43580	-0.004264	0	2	1.84532
P00812	P53281	0.177013	0	2	1.8665
P00812	Q02821	0.239945	0.865506	3	1.66864
P00812	Q06142	0.270825	2.14227	2	1.8478
P00815	P06169	0.352523	3.43579	1	1.71319
P00815	P09734	0.296558	1.8767	1	1.61923
P00815	P10659	0.540177	3.57915	1	1.69066
P00815	P39517	-0.475569	2.08139	1	1.84325
P00815	P53233	-0.627977	1.62368	1	1.79237
P00817	P06774	0.297785	0.817982	1	2.08598
P00817	P06787	0.242353	1.65714	1	1.71887
P00817	P19735	-0.046864	1.2336	2	1.96403
P00817	P20081	0.090799	1.09671	2	1.83169
P00817	P22216	0.001126	2.21777	1	1.86992
P00817	P28239	-0.013695	5.39074	1	0.81698
P00817	P29295	0.358641	2.19997	1	1.76385
P00817	P32599	0.039823	1.65714	3	1.77751
P00817	P32911	-0.035206	1.03055	1	1.69783
P00817	P34252	0.138327	0.59772	1	1.74796
P00817	P38316	-0.137879	1.06077	1	1.83169
P00817	P40354	-0.477326	1.27003	1	1.74526
P00817	P51862	0.172024	0.43015	2	2.26119
P00817	P53011	0.033648	0.84727	1	2.04423
P00817	P53131	0.022825	1.56193	1	1.87118
P00817	P53879	-0.03835	1.51097	1	1.99639
P00817	Q00772	0.116647	2.07039	1	1.75092
P00817	Q06412	0.089706	0.373079	1	2.11044
P00817	Q07622	0.343108	1.2336	2	1.80149
P00817	Q12194	0.061913	0	1	1.7509
P00830	P00854	0.019713	5.95713	7	1.74367
P00830	P00856	0.05	6.31501	2	3.21551
P00830	P01097	0.655594	3.36477	3	2.33756
P00830	P04819	0.278786	1.28779	2	1.7287
P00830	P05066	0.256202	1.31995	2	2.11405
P00830	P05317	0.028834	1.59385	2	1.73148
P00830	P05626	0.46814	4.91272	6	1.68424
P00830	P06243	0.392711	1.21721	4	1.92391
P00830	P06701	-0.134099	1.77125	3	1.75743
P00830	P06774	0.20669	1.28903	3	1.82027
P00830	P06779	-0.303546	1.94981	2	1.98274
P00830	P06781	0.098591	2.65719	2	1.86102
P00830	P06787	0.065602	1.58506	2	1.96351
P00830	P06838	-0.495561	1.4865	1	1.7812
P00830	P06839	-0.141544	2.16097	4	1.67994
P00830	P06843	0.311568	1.02767	4	1.74367
P00830	P07251	0.428316	6.28095	67	1.56384
P00830	P07703	-0.416116	1.66265	6	1.71945
P00830	P08018	-0.06787	1.25548	2	1.76883
P00830	P08458	0.095387	1.50152	5	2.13049
P00830	P09457	0.664492	6.31501	4	1.65029
P00830	P12753	-0.643507	2.49777	3	1.85213
P00830	P13434	0.389825	1.66265	2	1.94817
P00830	P14681	-0.103851	1.27486	3	1.74367
P00830	P14747	0.455655	1.1612	3	1.76406
P00830	P15891	0.593863	1.09853	6	1.92386
P00830	P16522	0.001629	1.4792	3	1.73952
P00830	P16862	-0.252203	4.07249	22	1.65811
P00830	P18961	0.360602	1.50152	1	1.97835
P00830	P20053	-0.093713	1.22128	2	1.85383
P00830	P20081	0.326799	1.53588	2	2.11395
P00830	P21268	0.623946	0.889162	2	1.61201
P00830	P21304	-0.42019	1.04712	1	2.21676
P00830	P21306	0.49814	5.95713	2	2.66226
P00830	P22204	0.488101	1.35986	5	2.26676
P00830	P22216	0.116278	2.76956	2	1.73975
P00830	P22470	0.064424	1.20228	4	1.91129
P00830	P23291	0.329807	1.52985	2	2.11978
P00830	P24719	0.160623	1.50152	2	2.01323
P00830	P25342	0.490364	1.86556	3	1.7812
P00830	P25453	0.31507	2.49455	1	1.63923
P00830	P25569	0.113676	2.01379	1	1.73668
P00830	P25635	-0.42849	1.43527	3	1.69758
P00830	P26188	-0.327951	1.04712	3	1.87501
P00830	P26448	-0.521213	1.9468	1	1.80707
P00830	P26754	0.194026	1.49428	2	1.73148
P00830	P26755	0.160637	1.49428	2	2.15089
P00830	P28000	-0.56699	1.66265	5	2.02745
P00830	P29295	-0.251622	1.35384	8	2.18678
P00830	P30902	0.739168	4.95838	6	1.80707
P00830	P31384	0.340083	1.48801	4	1.80324
P00830	P32345	-0.35568	1.20696	3	1.7812
P00830	P32350	0.391878	1.39018	2	1.68237
P00830	P32381	0.567978	2.80112	12	1.80707
P00830	P32453	0.574919	2.02177	2	1.61751
P00830	P32468	0.281162	2.00628	2	1.75602
P00830	P32490	0.051786	1.33252	2	2.19812
P00830	P32491	0.169947	1.33252	5	2.0371
P00830	P32581	0.239454	1.50152	2	1.76341
P00830	P32641	-0.274754	2.61126	4	1.77292
P00830	P32801	0.021555	1.35986	1	1.87119
P00830	P32807	-0.078837	2.24645	4	2.05508
P00830	P32828	-0.347619	1.37798	2	1.85233
P00830	P33313	-0.46826	0.646383	1	1.86102
P00830	P34164	0.363967	1.27379	1	1.67279
P00830	P34221	0.588441	1.20696	4	2.29574
P00830	P35182	0.174566	1.20696	2	1.71945
P00830	P36047	0.337282	1.13455	2	1.9036
P00830	P36130	-0.706533	2.38896	5	1.83553
P00830	P38077	0.575774	6.31501	11	1.88919
P00830	P38153	-0.049578	1.69205	2	2.10017
P00830	P38203	-0.059709	1.44104	3	2.31491
P00830	P38257	0.452281	1.15721	1	1.82193
P00830	P38262	0.375291	1.41357	1	1.96045
P00830	P38316	-0.246359	2.17242	3	2.01106
P00830	P38347	-0.461234	1.88199	1	1.84979
P00830	P38629	0.107902	2.74851	7	1.60683
P00830	P38882	-0.461586	1.34619	3	1.97142
P00830	P39108	0.064819	1.65239	1	1.77101
P00830	P39110	-0.549081	1.62326	2	1.96351
P00830	P39743	0.155812	1.37777	5	2.0082
P00830	P39984	0.375725	1.21345	1	1.71945
P00830	P40028	-0.166245	1.44614	1	1.69528
P00830	P40339	-0.437776	2.61126	7	1.65029
P00830	P40348	-0.109587	2.64424	5	1.74367
P00830	P40352	-0.175157	2.69734	2	1.73047
P00830	P40354	-0.207379	1.64609	2	2.04683
P00830	P40856	-0.490618	1.33476	3	1.75114
P00830	P40991	-0.426328	1.63153	3	1.80396
P00830	P42842	-0.38422	0.631571	1	1.63389
P00830	P46963	-0.192661	1.49565	1	1.71945
P00830	P52491	0.341471	1.6407	1	1.76853
P00830	P53156	-0.181757	0	3	1.74367
P00830	P53323	-0.138031	2.02752	3	1.70757
P00830	P53632	-0.353195	1.57126	2	1.88749
P00830	P53933	-0.059245	1.32655	3	1.91263
P00830	P61829	-0.026533	6.28095	2	2.45968
P00830	P81449	0.586543	4.06951	2	2.40893
P00830	P81450	0.752119	5.27448	6	3.05637
P00830	P87263	0.339702	0	1	2.09601
P00830	Q00772	-0.437878	2.1509	7	2.15165
P00830	Q03899	0.332693	1.83988	3	2.15328
P00830	Q03944	0.581802	1.64325	2	1.88827
P00830	Q04049	-0.133346	1.23815	2	1.88671
P00830	Q04377	0.035732	1.32499	1	1.78281
P00830	Q04437	0.134951	2.09009	6	1.76566
P00830	Q04660	-0.419133	1.45173	2	1.69569
P00830	Q05946	-0.459268	1.50896	4	1.67473
P00830	Q06208	0.005612	1.60533	4	1.8228
P00830	Q06405	0.697374	5.95713	6	2.25004
P00830	Q07350	-0.590618	1.22128	4	1.93308
P00830	Q07930	-0.304044	1.66826	2	1.87501
P00830	Q08273	-0.061671	1.23265	3	2.45968
P00830	Q12063	0.210626	2.0176	1	1.84725
P00830	Q12152	-0.352998	1.50152	2	1.76913
P00830	Q12165	0.703094	5.95713	2	1.88919
P00830	Q12206	-0.324644	1.48361	2	1.90203
P00830	Q12223	0.27781	1.04712	4	1.69583
P00830	Q12233	0.506275	3.8139	3	2.20913
P00830	Q12236	0.080419	1.60638	1	1.79057
P00830	Q12300	0.002131	1.65727	1	1.73547
P00830	Q12349	0.670109	4.81483	3	2.20913
P00830	Q12363	-0.056268	1.65173	3	1.99494
P00830	Q12417	-0.427977	1.24781	1	2.08113
P00830	Q12446	0.354541	0.928977	4	1.92404
P00830	Q99247	0.038735	0	2	1.80125
P00830	Q99260	0.112808	2.80129	2	1.75602
P00854	P05626	0.213928	5.3353	4	1.99228
P00854	P07251	0.182505	5.95713	7	1.75354
P00854	P09457	-0.085338	6.32814	4	1.90714
P00854	P30902	0.078804	5.3576	6	1.90714
P00854	P81450	0.265384	5.81725	5	2.38194
P00854	Q06405	0.320035	5.9925	6	1.87882
P00856	P07251	0.05	6.31501	2	3.68086
P00890	P06701	0.063361	1.86228	1	1.70678
P00890	P06838	-0.151306	1.55807	1	1.87766
P00890	P17505	0.84664	3.77157	5	1.67491
P00890	P18851	-0.582105	1.37769	1	1.88312
P00890	P19735	-0.44089	0.940058	2	1.67774
P00890	P23291	0.482807	1.72011	1	1.78905
P00890	P24814	-0.047653	1.82895	1	1.78259
P00890	P26755	0.201926	1.59214	1	2.05979
P00890	P28320	-0.661075	0.940058	1	1.67491
P00890	P31244	-0.570522	1.67709	1	1.66921
P00890	P32366	-0.013086	0.897681	1	1.7913
P00890	P32468	0.238124	1.39162	2	1.96174
P00890	P32569	-0.170761	1.78203	2	1.75723
P00890	P33322	-0.625942	1.36972	2	2.24225
P00890	P34252	0.346614	1.78203	2	2.02039
P00890	P38316	-0.082923	1.72779	1	1.93992
P00890	P38987	0.259667	1.33215	1	1.8335
P00890	P39743	0.407912	0.80724	1	1.95473
P00890	P40352	-0.038201	0.940058	2	1.75354
P00890	P40565	-0.082499	0.958956	1	1.97266
P00890	P41811	0.658063	1.07856	2	1.63199
P00890	Q00772	-0.121087	1.83478	1	1.99501
P00890	Q01649	0.322056	1.03648	2	1.86643
P00890	Q04675	-0.589114	1.82284	1	2.09702
P00890	Q06164	-0.301648	0.819282	1	1.90836
P00890	Q06287	-0.679161	1.52898	1	1.80516
P00890	Q08004	-0.698916	0.941334	2	1.89284
P00890	Q12223	0.186273	0.940058	2	1.71214
P00899	P00937	0.219472	6.8994	1	1.93375
P00899	P07260	0.095047	1.29455	1	1.82351
P00899	P10659	-0.091779	3.57915	1	1.78652
P00899	Q99312	-0.191778	3.82693	1	2.16144
P00912	P19146	0.434889	1.93315	1	1.84773
P00912	Q08646	-0.265762	0.121469	1	1.8098
P00912	Q12349	0.12691	2.96054	1	1.61684
P00924	P06245	0.289758	1.11378	1	1.80355
P00924	P07347	-0.119252	2.17504	1	1.91765
P00924	P07703	-0.164703	1.16025	5	1.74488
P00924	P08018	-0.034806	1.14982	3	1.66157
P00924	P08417	-0.069999	3.88104	2	1.78462
P00924	P11076	-0.198873	1.71631	2	1.86733
P00924	P12398	-0.232891	0	31	1.61669
P00924	P12754	-0.175151	1.62081	3	1.70795
P00924	P14741	-0.172203	1.61562	4	1.78897
P00924	P14904	0.417416	2.6907	1	1.91134
P00924	P16649	-0.440476	2.39237	3	1.81405
P00924	P17157	0.069177	2.89961	2	1.71658
P00924	P18851	0.148724	1.86778	4	1.9448
P00924	P19454	-0.237977	1.33294	2	1.70274
P00924	P19735	-0.216894	1.12969	3	1.75213
P00924	P20053	0.198204	1.12969	3	1.96384
P00924	P20081	0.287255	2.08402	3	2.08691
P00924	P20604	-0.259677	1.76994	5	1.67566
P00924	P21304	-0.118694	1.29509	1	1.71482
P00924	P23642	-0.296027	2.36066	1	1.93815
P00924	P24583	-0.037024	1.69358	1	1.77131
P00924	P24719	-0.280493	1.00769	2	2.03106
P00924	P25343	0.00647	1.25516	3	1.58651
P00924	P25453	0.252521	1.20813	2	1.6265
P00924	P25569	0.256344	4.24986	2	1.84259
P00924	P26570	-0.155237	1.59299	2	1.69497
P00924	P32381	0.196708	2.45067	7	2.04976
P00924	P32457	-0.484132	1.62723	1	1.95901
P00924	P32481	-0.328047	1.63119	5	1.82564
P00924	P32599	0.137173	1.63632	3	1.82949
P00924	P32797	0.068199	2.01597	2	1.75216
P00924	P32911	-0.107477	1.53888	2	2.10772
P00924	P33322	-0.231703	1.16977	2	1.97011
P00924	P36017	0.226201	2.95913	1	1.75935
P00924	P36104	-0.451877	1.86364	1	1.71945
P00924	P38153	-0.2428	1.37553	2	1.8669
P00924	P38217	-0.159296	1.32241	3	1.78581
P00924	P38262	0.278745	1.66587	1	1.84266
P00924	P38328	0.121501	2.20174	2	1.89281
P00924	P38622	0.305766	1.20447	2	1.98702
P00924	P39928	0.284233	1.5807	2	1.8519
P00924	P39946	-0.060737	1.12969	1	1.98683
P00924	P40856	-0.177431	1.23233	4	1.88562
P00924	P40960	0.024036	1.45312	2	1.98974
P00924	P41695	0.027243	1.89819	1	1.84597
P00924	P41811	0.024446	1.57805	7	1.65741
P00924	P43565	0.549719	1.08177	2	2.15224
P00924	P43612	-0.471314	1.23233	2	1.84225
P00924	P53011	-0.024472	2.31282	3	1.86733
P00924	P53599	0.435201	1.22613	4	2.03536
P00924	P53622	-0.296597	1.57805	5	1.83153
P00924	P53732	-0.059977	1.7179	1	2.00794
P00924	P87263	-0.01499	0	1	1.91765
P00924	Q00246	0.543053	2.8587	2	1.75935
P00924	Q00362	0.394247	1.38024	2	1.74875
P00924	Q03010	-0.358933	1.5096	2	2.17206
P00924	Q03497	-0.180937	1.83793	3	1.80054
P00924	Q03897	0.547857	2.56427	4	1.84375
P00924	Q04177	-0.120821	1.51907	1	1.65124
P00924	Q04477	-0.016444	1.11945	3	1.64932
P00924	Q04660	-0.128933	1.39625	2	1.73335
P00924	Q06704	-0.506397	1.68457	2	1.81232
P00924	Q07350	-0.197603	1.46001	5	1.73063
P00924	Q07949	0.164382	2.00321	1	2.0965
P00924	Q12154	0.18393	1.90273	1	1.66805
P00924	Q12343	-0.223037	1.33294	2	1.74488
P00924	Q99186	-0.450965	2.47437	2	1.88421
P00925	P21269	-0.03218	1.07617	1	1.85376
P00925	P21304	0.084525	1.29509	1	1.72324
P00925	P25299	0.01964	1.30938	1	1.73063
P00925	P39986	0.190803	1.49498	1	1.82947
P00925	P40498	0.112974	1.29509	1	1.79116
P00925	P41318	0.074126	3.02943	1	1.67566
P00925	P46682	0.221959	1.40305	1	1.75197
P00925	P53917	-0.09038	1.29918	1	1.64441
P00925	Q06148	0.174397	1.26652	1	1.97079
P00925	Q08278	-0.126398	1.63119	1	1.91765
P00927	P10849	-0.220745	1.97823	1	1.88771
P00927	P25454	-0.630602	1.12208	1	1.72542
P00927	P32776	0.210754	1.37003	1	2.03326
P00927	P32902	-0.243617	1.97823	1	1.64164
P00927	P35729	-0.432298	0.974414	1	1.71993
P00927	P36008	0.696425	1.66234	1	1.77804
P00927	P38288	-0.279124	0	1	1.87288
P00927	Q02866	-0.469303	0	2	2.03043
P00927	Q07732	-0.694546	0.77523	2	1.76971
P00927	Q08907	-0.497753	0.091102	1	1.95079
P00931	P07703	0.555664	1.5188	2	1.76616
P00931	P14741	0.521219	1.28954	1	1.75892
P00931	P20081	-0.178499	2.78849	1	2.38335
P00931	P32645	0.348795	0.121469	1	1.96765
P00931	P39743	-0.152578	0.506573	2	1.67121
P00937	P14741	0.022224	1.64922	1	1.71256
P00937	P25453	0.034125	1.91637	1	1.70011
P00937	P32381	-0.233624	1.62918	1	1.81852
P00937	P53622	-0.144271	1.64922	1	1.77595
P00942	P53917	0.393049	0.121469	1	2.03451
P00950	P03962	-0.050199	2.58798	1	2.09254
P00950	P06774	0.056036	2.77912	1	2.38868
P00950	P06787	0.054657	1.23323	5	1.81716
P00950	P06839	-0.147856	1.24068	2	1.94798
P00950	P07703	-0.036652	1.59855	3	1.83234
P00950	P08458	-0.266129	0.977921	2	1.65538
P00950	P08679	-0.254774	3.58259	1	1.7
P00950	P10964	-0.164752	1.59855	2	2.46686
P00950	P11978	-0.20099	1.41961	1	2.30413
P00950	P12954	-0.154784	0.880129	1	2.25113
P00950	P12962	-0.115334	0.968821	1	1.6891
P00950	P14737	-0.134648	0.868497	1	2.34321
P00950	P14904	0.283919	1.57311	2	1.76344
P00950	P22007	0.134763	1.03055	1	1.83319
P00950	P22141	0.075528	1.69684	2	1.99779
P00950	P22204	-0.143273	0.881676	2	1.88897
P00950	P22336	-0.332591	1.37615	3	1.71555
P00950	P22515	0.105239	0.977921	5	2.09876
P00950	P23291	0.103708	1.33418	3	1.83459
P00950	P23624	0.084482	1.22493	1	1.70729
P00950	P25378	-0.036508	0.782337	1	2.17999
P00950	P25644	-0.161844	1.76046	1	2.08535
P00950	P25846	-0.03329	1.59471	1	2.04315
P00950	P26188	0.184298	0.880129	3	1.53951
P00950	P26448	0.107616	1.45761	4	1.96604
P00950	P26755	0.227252	1.41961	2	1.76385
P00950	P27801	0.049171	1.6898	1	2.09524
P00950	P28273	0.302752	2.2341	1	2.36167
P00950	P29295	-0.035645	1.16719	1	1.79013
P00950	P31244	0.112771	1.57311	1	1.96853
P00950	P32328	0.303714	1.13762	1	1.80903
P00950	P32381	-0.037658	1.52573	7	1.75678
P00950	P32468	-0.08082	1.51709	1	1.77557
P00950	P32797	-0.022507	1.59855	1	2.01008
P00950	P33308	0.063745	1.59855	1	1.73827
P00950	P33334	0.030908	0.830201	1	3.01088
P00950	P33750	0.044045	0.957458	2	1.75095
P00950	P34164	-0.1131	0.880129	1	1.78456
P00950	P36006	0.068655	1.07323	4	2.30836
P00950	P38146	0.027074	1.50014	1	1.88421
P00950	P38622	-0.171564	0.880129	1	1.79655
P00950	P38629	-0.296851	1.76434	1	1.66469
P00950	P38763	0.214358	0.121469	1	2.18707
P00950	P38987	0.072921	1.45761	7	2.26825
P00950	P38998	-0.041267	3.25474	2	1.76378
P00950	P39014	0.36966	2.16673	1	1.92674
P00950	P39729	0.096607	1.31815	1	1.76737
P00950	P40028	0.113186	0.977921	1	2.11219
P00950	P40038	0.121989	4.27853	1	1.83209
P00950	P40352	0.260384	0.880129	2	2.19975
P00950	P40354	0.33913	1.82028	1	1.70491
P00950	P40363	0.147614	3.81515	1	1.82766
P00950	P40555	0.201261	1.70019	1	1.90319
P00950	P40960	0.166526	1.17351	1	1.71397
P00950	P41318	-0.044313	0.860814	2	1.95722
P00950	P41808	-0.205932	1.82028	2	1.83176
P00950	P41811	-0.198974	1.07323	6	1.96668
P00950	P43563	0.05	0.517962	1	1.98757
P00950	P47113	0.04489	1.45761	4	1.85596
P00950	P52491	0.084262	0.880129	1	1.71337
P00950	P53150	0.39845	1.18934	2	1.61649
P00950	P53323	0.01809	2.94154	1	2.30904
P00950	P53629	0.248406	3.80739	1	1.90741
P00950	P53916	0.172972	1.17351	2	1.78017
P00950	P53917	-0.084579	0.121469	2	2.08026
P00950	Q00684	-0.125534	1.46795	5	1.81527
P00950	Q00772	0.043508	0.995246	3	1.73796
P00950	Q02574	0.457059	1.22493	2	1.91005
P00950	Q03048	0.175008	1.18277	4	1.61981
P00950	Q03944	-0.397443	0.832073	2	1.8506
P00950	Q03957	-0.103048	1.19588	1	1.8362
P00950	Q04149	-0.222425	0.821453	3	1.84168
P00950	Q04437	0.067898	1.33015	4	1.8246
P00950	Q04439	-0.095479	0.892346	4	2.21877
P00950	Q04660	0.022039	1.25677	3	1.99734
P00950	Q04675	0.000934	1.7304	3	1.76385
P00950	Q05583	-0.210651	1.70019	1	1.62788
P00950	Q06164	0.11166	0.878169	1	2.41858
P00950	Q06436	0.323434	0	1	1.95261
P00950	Q07350	-0.041024	0.882812	3	2.15117
P00950	Q12063	0.105957	3.52341	1	1.89928
P00950	Q12083	0.196282	1.80976	2	1.81766
P00950	Q12100	0.150794	0	1	1.82787
P00950	Q12152	0.262526	0.977921	1	2.05937
P00950	Q12223	-0.322867	0.716209	3	2.34557
P00950	Q12379	0.193066	1.05466	2	1.6891
P00950	Q12469	-0.189362	0.880129	1	1.9224
P00950	Q12477	-0.158838	0.868497	1	2.15767
P00950	Q99181	0.074544	0.882812	1	1.87893
P00958	P46672	0.554586	4.56612	1	1.79843
P00958	P53040	0.426214	1.84112	1	1.72202
P00958	Q02821	0.074194	1.06913	1	1.74015
P00958	Q04149	-0.494249	1.23537	1	1.92447
P01095	P29055	-0.204063	2.03918	1	2.18818
P01095	P38753	0.575202	1.70742	1	2.45502
P01097	P07251	0.682186	3.36477	2	2.3919
P01097	P12753	-0.456773	3.85491	2	4.3798
P01097	P23201	-0.168656	1.53472	1	5.07005
P01097	P31376	-0.228897	1.71255	1	2.6432
P01097	P36022	0.419495	1.03055	1	34.2415
P01097	P53253	-0.311183	0	1	3.24535
P01097	Q06675	0.431143	0.673686	1	2.06906
P01119	P01120	-0.444896	5.23991	2	0.513917
P01119	P04821	-0.046191	3.95239	2	2.33272
P01119	P24719	-0.198043	1.81181	2	1.64982
P01119	P28829	0.05	0	1	1.76126
P01119	P39010	-0.305804	2.74142	1	1.9438
P01119	Q06214	0.848943	0.121469	1	1.69609
P01119	Q06891	0.05	0.121469	2	1.81273
P01120	P04821	0.224708	2.98184	3	2.26209
P01120	P08678	0.414203	3.2504	3	2.47837
P01120	P18963	0.403418	4.33281	2	3.00369
P01120	P32572	-0.321441	4.17282	1	2.00482
P01120	P38165	-0.344157	2.40425	1	1.71773
P01120	Q07381	-0.443707	0.892598	1	1.8253
P01123	P02994	0.43966	0	3	1.84949
P01123	P04385	-0.032854	1.78252	1	1.84937
P01123	P05986	-0.383312	1.90096	2	1.68598
P01123	P07560	0.568921	3.72342	6	0.80127
P01123	P12398	0.189368	0	2	1.89756
P01123	P22214	0.135554	4.09419	3	2.11923
P01123	P25385	-0.190063	3.83616	2	1.98123
P01123	P27999	-0.087791	1.25863	1	1.85739
P01123	P29055	-0.083311	1.75108	1	1.71751
P01123	P32601	0.009327	3.6321	4	1.67113
P01123	P32854	0.377207	3.11872	2	1.8362
P01123	P32864	-0.218035	3.74461	1	1.94616
P01123	P33296	0.453924	2.1884	1	1.94982
P01123	P38130	0.301949	1.26708	1	1.79848
P01123	P39958	0.621532	2.72333	2	1.82952
P01123	P40093	-0.224978	0	1	1.59196
P01123	P40094	-0.28278	4.46017	3	1.99738
P01123	P53039	0.113663	3.59292	4	2.07216
P01123	P53093	0.692949	0	5	2.33475
P01123	P53108	0.656959	0	5	1.86161
P01123	P53271	0.04626	4.46017	2	1.73914
P01123	P53845	0.261448	3.49263	4	1.85565
P01123	P54115	0.300712	1.73385	1	1.81908
P01123	Q04183	0.114338	4.70276	1	2.4742
P01123	Q12270	0.245336	3.18492	1	1.95172
P01149	P15303	-0.276308	1.12969	3	2.21869
P01149	P16474	-0.434916	3.11309	1	2.07542
P01149	P20606	-0.248951	0.827169	2	1.9438
P01149	P40482	-0.126479	1.22918	2	2.47933
P01365	P02294	-0.465241	0	1	1.71802
P01365	P11746	0.22735	0	3	2.04096
P01365	P13574	0.25921	0	2	2.18397
P01365	P32915	-0.504469	0	1	1.89559
P01365	P47135	-0.151713	0	1	2.5678
P01365	P53337	-0.258356	0	1	1.7953
P01365	Q02574	0.10736	0	2	1.91005
P01365	Q6B184	0.048769	0	3	1.79043
P01366	Q6B184	0.494559	0	1	2.08113
P02293	P02309	0.793285	5.13583	10	1.77292
P02293	P04911	0.392256	6.89046	7	1.80165
P02293	P06104	-0.290876	3.55946	1	1.88778
P02293	P06701	0.272384	4.053	4	2.63345
P02293	P13902	0.095556	2.69619	2	1.94838
P02293	P14904	-0.027612	1.07553	2	2.08658
P02293	P18412	-0.021237	1.4358	2	1.95935
P02293	P18480	0.161656	3.19668	1	2.66971
P02293	P21672	-0.15498	1.92844	1	2.45108
P02293	P25336	0.047993	2.86082	1	2.6237
P02293	P26188	-0.292096	2.77423	2	1.74015
P02293	P26754	0.381697	4.72698	1	1.9205
P02293	P38431	-0.301506	2.72094	1	1.88768
P02293	P40055	-0.435693	2.1491	1	2.10669
P02293	P40466	0.565778	3.37395	2	2.00357
P02293	P61830	0.740316	4.63502	7	1.94468
P02293	P80428	0.216887	3.6983	5	1.98399
P02293	Q05471	0.055912	3.45028	2	3.26427
P02293	Q06344	-0.433915	2.19415	1	2.23748
P02293	Q07381	-0.443828	2.10039	2	2.37267
P02293	Q07623	-0.546538	2.22356	2	1.67264
P02293	Q08004	-0.454088	1.24527	3	1.73105
P02293	Q12161	-0.718757	2.78771	3	2.09082
P02293	Q12306	0.577993	2.91103	1	1.71562
P02294	P04051	-0.163371	2.44693	3	3.15673
P02294	P04786	-0.337641	4.08147	2	2.41409
P02294	P13902	0.131158	2.69619	1	1.94838
P02294	P15790	0.140925	2.32386	3	2.10857
P02294	P21576	0.44345	1.97622	4	2.32607
P02294	P21951	0.748191	5.39542	4	4.53157
P02294	P22134	-0.373633	1.99343	3	1.77956
P02294	P22138	-0.204736	2.44693	1	2.90232
P02294	P22276	-0.154926	2.44693	3	2.82917
P02294	P23748	-0.446879	1.43156	1	2.26902
P02294	P24482	0.597502	3.88463	3	2.34333
P02294	P24814	-0.274595	1.59108	1	2.98055
P02294	P25293	-0.067824	4.1037	2	1.96344
P02294	P31244	-0.27851	2.51741	2	2.40802
P02294	P32333	-0.527094	2.7908	3	3.76654
P02294	P32349	-0.1064	2.07993	4	2.21586
P02294	P32597	0.357342	3.9025	1	3.05046
P02294	P32832	0.139579	3.7252	2	2.06017
P02294	P38144	0.295504	4.14537	5	2.84732
P02294	P38883	-0.166916	2.77808	2	2.35367
P02294	P41813	-0.158634	3.37395	1	2.51678
P02294	P47068	-0.399645	2.04436	1	2.95205
P02294	P53067	0.438696	1.45206	2	2.66329
P02294	P53235	0.008785	2.04436	1	2.23685
P02294	P53243	0.210051	0	1	2.40418
P02294	P53897	-0.578348	1.64302	1	1.66711
P02294	Q04373	-0.21944	1.96551	4	2.25243
P02294	Q04603	0.197648	4.56468	3	1.79312
P02294	Q07623	-0.303772	2.22356	2	1.69884
P02294	Q08004	-0.302496	1.24527	3	1.76883
P02294	Q08773	-0.170771	4.00703	2	2.81433
P02294	Q12161	-0.734949	2.78771	1	2.11333
P02294	Q99247	-0.387504	0	1	2.84255
P02309	P04911	0.275298	5.13583	11	1.60404
P02309	P05317	-0.500954	2.66743	1	1.91705
P02309	P06701	0.154926	4.25528	6	3.0343
P02309	P07703	-0.427586	2.69619	5	1.91827
P02309	P09440	-0.437002	1.1947	3	2.95592
P02309	P10659	-0.117916	1.07307	10	1.96428
P02309	P11978	0.468542	3.45996	3	3.82151
P02309	P13902	0.264643	2.69619	3	1.53695
P02309	P14832	0.02009	2.30456	3	1.80991
P02309	P15790	-0.077027	1.76949	8	1.97064
P02309	P16649	0.396747	4.09459	2	2.67957
P02309	P16861	-0.31933	0.968783	4	2.98146
P02309	P18412	4.5e-05	1.31078	2	2.30725
P02309	P21339	-0.058222	0.421581	1	3.15158
P02309	P22138	-0.455289	1.89222	4	3.2627
P02309	P25298	0.295151	3.15967	2	2.68361
P02309	P25386	0.430809	2.34433	1	5.15259
P02309	P25635	-0.385121	2.04774	3	2.89013
P02309	P28000	-0.473583	1.70897	4	2.09301
P02309	P28240	0.616889	0.699816	1	2.35949
P02309	P29295	-0.59436	2.13365	2	2.24225
P02309	P31244	-0.400509	2.51741	1	2.72767
P02309	P32264	-0.234297	1.43093	1	2.12113
P02309	P32337	-0.425113	1.41443	2	3.31564
P02309	P32657	0.022726	4.52567	3	3.76148
P02309	P35192	-0.425179	1.21464	1	2.12853
P02309	P35194	-0.427787	2.433	3	34.2415
P02309	P36010	0.545701	1.94443	3	2.01927
P02309	P36022	0.538345	2.4351	1	34.2415
P02309	P37303	-0.652692	1.12208	1	2.0464
P02309	P38110	-0.14529	2.42585	1	34.2415
P02309	P38199	0.748545	2.55891	3	2.11777
P02309	P38348	0.595514	3.28695	4	2.33598
P02309	P39521	0.003057	2.48752	2	3.06781
P02309	P39730	-0.497542	1.35902	3	3.03759
P02309	P39935	-0.306956	2.6817	3	3.02632
P02309	P39984	0.162638	4.22759	3	2.21645
P02309	P40048	-0.143986	0.916918	1	3.04892
P02309	P40061	-0.241035	1.62816	1	3.81469
P02309	P40069	-0.427836	1.15274	2	3.17603
P02309	P40466	0.449386	2.61528	5	2.278
P02309	P40890	0.290267	0.596926	1	4.01251
P02309	P43572	0.232497	2.70701	2	2.73534
P02309	P43590	0.300175	0.447695	1	2.23685
P02309	P43639	-0.143857	1.76949	4	2.09531
P02309	P46970	-0.382395	1.15274	1	3.21938
P02309	P47037	0.580939	2.50295	1	3.40312
P02309	P47170	-0.198127	1.18054	2	4.02278
P02309	P48743	-0.143807	2.10682	2	2.95209
P02309	P53037	0.481532	1.12208	1	3.20351
P02309	P53877	-0.414314	3.24085	3	2.39787
P02309	P53914	-0.35984	2.433	5	3.10471
P02309	P61830	0.741484	5.43361	9	1.63135
P02309	P80428	0.22752	3.79054	5	2.16532
P02309	Q00362	0.091129	1.07258	4	2.31483
P02309	Q01159	0.03821	1.49462	3	2.24482
P02309	Q03214	-0.008634	0	1	3.65998
P02309	Q03330	0.192917	3.37785	1	2.11416
P02309	Q03957	-0.246836	1.55902	3	2.34265
P02309	Q04149	0.598059	3.789	4	2.47414
P02309	Q04199	-0.041839	6.37233	2	2.20601
P02309	Q04377	-0.180664	2.7381	2	2.64914
P02309	Q04675	-0.438538	1.35914	5	2.02438
P02309	Q05359	0.227978	1.38724	1	1.87032
P02309	Q06005	0.619179	0.915578	1	1.89037
P02309	Q06554	0.059184	2.61742	2	3.94671
P02309	Q06639	-0.076131	4.0438	2	2.97365
P02309	Q07442	0.214266	4.03998	1	2.51135
P02309	Q08004	-0.463024	1.203	7	1.6523
P02309	Q12019	-0.47575	3.07698	2	34.2415
P02309	Q12161	-0.747414	2.33707	4	2.23467
P02309	Q12341	-0.186387	3.06419	3	2.14127
P02309	Q12749	0.444171	2.30542	2	3.15302
P02365	P40089	0.360348	0	1	1.87351
P02400	P05317	0.698513	4.35096	2	1.55958
P02400	P10622	0.92287	5.19686	3	0.851909
P02400	P17079	0.919195	0	2	1.54732
P02400	P25635	0.602042	2.42972	1	2.68658
P02400	P38067	-0.626514	0.732932	1	2.1493
P02400	P38205	0.623562	1.67106	1	2.42133
P02400	P38968	0.023329	2.49667	1	3.30363
P02400	P60010	-0.085603	1.97423	1	2.04818
P02400	Q12176	0.606504	2.52858	1	2.88452
P02557	P04451	-0.195058	0	2	1.92633
P02557	P06243	0.180969	1.96132	3	1.9738
P02557	P06774	0.443277	1.74966	1	1.7591
P02557	P06781	0.48399	3.76389	2	1.78739
P02557	P06782	0.261958	1.61975	2	1.82605
P02557	P06839	-0.070906	1.88704	2	1.75843
P02557	P07703	-0.263702	2.02467	5	1.77314
P02557	P08458	0.314158	2.7548	3	1.96283
P02557	P09733	0.868983	6.96876	57	0.906713
P02557	P11978	0.354193	2.03452	4	1.93602
P02557	P12962	-0.199192	1.52705	1	1.89365
P02557	P14681	0.339931	1.99649	2	1.80186
P02557	P14741	-0.228654	1.86224	4	1.80186
P02557	P20604	-0.089404	1.98675	3	1.84665
P02557	P21672	-0.235866	1.52922	4	1.70939
P02557	P22204	0.515823	3.23973	4	1.9712
P02557	P22336	0.126375	2.13908	4	1.83204
P02557	P23642	-0.022427	1.65362	2	2.09111
P02557	P25301	-0.157662	2.5105	3	2.18178
P02557	P25347	-0.238123	0	2	2.3355
P02557	P25453	0.354379	2.04451	3	1.67894
P02557	P25615	-0.366856	1.34249	2	1.86176
P02557	P25646	0.167746	1.27003	1	2.46476
P02557	P25656	0.118456	1.9435	1	2.0377
P02557	P26188	-0.223092	1.34249	3	1.86206
P02557	P26309	0.387354	2.1515	3	1.88709
P02557	P26755	0.153152	2.13908	2	2.12942
P02557	P27801	0.291295	2.37443	2	1.73712
P02557	P28000	-0.387433	2.02467	5	1.99526
P02557	P29295	-0.31601	3.47048	4	2.04265
P02557	P31378	0.253452	1.85421	5	1.86491
P02557	P31384	-0.364082	1.86567	3	1.75657
P02557	P32328	-0.185478	3.19013	3	1.74686
P02557	P32345	-0.319044	1.84795	2	1.62902
P02557	P32350	0.033523	1.29943	1	1.73145
P02557	P32381	0.255854	3.31157	11	1.93504
P02557	P32491	0.069979	1.45516	5	2.26532
P02557	P32502	-0.360868	1.70822	3	1.88631
P02557	P32581	0.110881	1.65185	2	1.82488
P02557	P32641	-0.162881	2.47761	6	1.81098
P02557	P32807	-0.341995	2.02664	4	1.89605
P02557	P32863	0.25015	2.30578	2	1.74371
P02557	P33296	0.066344	1.58207	2	1.78739
P02557	P38129	-0.05238	1.88704	1	1.74249
P02557	P38153	-0.172401	1.86236	2	1.87629
P02557	P38198	0.525989	4.21867	1	2.08948
P02557	P38203	-0.001299	1.98346	3	2.21555
P02557	P38217	-0.422397	2.2589	2	1.78581
P02557	P38316	-0.340458	1.85711	4	1.66621
P02557	P38629	0.305438	2.22879	3	1.74802
P02557	P38987	0.219498	4.73996	4	1.7591
P02557	P39009	0.601108	1.40156	3	2.04085
P02557	P39014	-0.042807	1.69928	3	1.92674
P02557	P39108	-0.069557	3.16922	3	1.80467
P02557	P40038	-0.317613	1.54238	2	2.04669
P02557	P40054	-0.010029	1.48216	2	2.06269
P02557	P40987	0.189663	1.95357	1	1.79047
P02557	P40991	-0.366017	1.92163	2	1.80189
P02557	P42843	-0.226542	2.02193	2	1.78724
P02557	P46963	-0.045038	1.86567	2	1.84665
P02557	P48606	0.447794	3.86883	1	2.15023
P02557	P53127	0.136719	1.95006	1	1.95715
P02557	P53323	0.390145	1.63988	2	1.83148
P02557	P53541	-0.043684	2.58141	1	1.78621
P02557	P53632	-0.22819	1.93309	2	1.98535
P02557	P53867	-0.0808	1.61817	2	2.03106
P02557	P53877	-0.268191	1.97683	3	1.76264
P02557	P53894	-0.237754	1.77822	3	1.82484
P02557	Q02793	-0.087026	2.79463	1	1.80747
P02557	Q03944	0.207007	3.2494	3	1.94838
P02557	Q04437	0.392088	2.34267	5	1.85772
P02557	Q06001	0.179143	3.52668	5	2.06178
P02557	Q06287	-0.281714	3.91078	1	1.84665
P02557	Q08273	-0.406512	1.54238	4	2.26173
P02557	Q08387	-0.456065	2.0296	3	1.80029
P02557	Q08949	0.115534	2.31183	3	1.8002
P02557	Q12083	0.220466	2.04156	1	1.74472
P02557	Q12152	-0.277208	1.40156	2	1.74793
P02557	Q12223	0.135641	1.56751	3	1.80186
P02557	Q12380	0.092667	1.61795	2	1.83148
P02557	Q12446	0.176814	2.5931	3	1.87732
P02557	Q99181	-0.477972	1.76667	3	1.79019
P02557	Q99247	-0.117528	0	2	1.81932
P02568	P07274	0.05	0	1	1.92624
P02568	P33338	0.05	0	1	1.88376
P02568	Q03048	0.05	0	1	1.79473
P02829	P04385	0.312393	1.65566	20	1.79922
P02829	P04637	0.05	0	1	1.87536
P02829	P04821	-0.160358	1.52087	4	1.77694
P02829	P06101	0.669397	2.71522	3	1.65841
P02829	P06243	-0.319523	2.2034	6	1.79741
P02829	P06839	-0.409301	2.35773	4	2.02039
P02829	P10591	0.42147	3.75718	2	1.91563
P02829	P10592	0.625468	3.19749	2	1.89482
P02829	P12351	0.854298	0	1	1.83184
P02829	P12398	-0.372875	0	22	2.0633
P02829	P12753	0.341845	2.44325	4	1.63736
P02829	P14681	-0.661273	1.7166	4	1.76975
P02829	P15108	0.853232	5.17818	17	0.031503
P02829	P15442	0.181896	1.90114	4	1.72644
P02829	P15705	0.927136	2.88016	13	1.84538
P02829	P17157	0.260206	2.51397	3	1.73408
P02829	P18851	0.074806	1.38725	4	1.76975
P02829	P19735	-0.313435	1.2336	5	1.86688
P02829	P20053	0.308923	1.2336	4	1.8259
P02829	P20081	-0.10615	2.50067	3	2.64638
P02829	P22204	-0.064916	1.89729	5	1.8259
P02829	P22336	0.104757	3.16835	3	2.09301
P02829	P23561	0.692689	2.65498	4	2.20316
P02829	P25615	0.434134	1.99232	2	1.69306
P02829	P26755	-0.013145	3.16835	4	2.42326
P02829	P27801	-0.370761	2.63243	1	1.78581
P02829	P28707	0.525026	4.17028	4	1.97146
P02829	P32259	-0.417805	2.55723	1	1.74706
P02829	P32468	-0.654784	1.90509	2	1.76071
P02829	P32485	-0.584256	2.65967	2	1.77888
P02829	P32502	-0.249732	1.66999	4	1.81631
P02829	P32641	0.497753	2.58816	5	1.92674
P02829	P32797	-0.003748	2.87832	3	1.74535
P02829	P32807	0.758113	2.67232	4	1.8447
P02829	P32828	-0.074184	2.65935	1	1.99612
P02829	P32854	0.550573	1.99236	1	1.77888
P02829	P32863	-0.485603	2.68227	3	1.80871
P02829	P33298	0.759362	3.62087	16	1.69971
P02829	P33313	-0.3431	3.06096	4	1.71674
P02829	P35203	-0.301243	2.99249	3	1.75175
P02829	P38217	-0.247063	2.0714	4	1.75907
P02829	P38629	-0.602513	2.68589	4	1.6913
P02829	P39014	0.159845	1.94118	4	2.12086
P02829	P40339	-0.284801	2.71923	3	1.76071
P02829	P40586	-0.61168	0	1	1.88557
P02829	P41808	0.400267	2.635	3	1.77888
P02829	P41811	-0.321424	1.74568	11	1.81079
P02829	P42843	0.033272	1.5988	4	2.00295
P02829	P43563	0.05	1.54721	1	1.85527
P02829	P47103	-0.303723	3.08317	3	1.6913
P02829	P52286	0.665753	2.36185	7	2.06589
P02829	P52918	0.008929	1.91942	1	1.7734
P02829	P53043	-0.502071	1.4272	2	1.86526
P02829	P53622	-0.671275	1.78167	4	1.6036
P02829	P53691	0.872791	3.09149	8	1.6913
P02829	P54860	0.199778	1.83187	1	1.73526
P02829	Q00772	0.192442	2.88567	5	1.79741
P02829	Q03897	0.514641	1.81978	7	1.57136
P02829	Q04437	-0.338079	2.85448	8	1.81585
P02829	Q06640	0.648958	1.4272	6	1.69971
P02829	Q08387	0.590538	1.68748	2	1.73364
P02829	Q08601	-0.251892	1.27003	3	1.97146
P02829	Q12018	0.693538	1.24827	7	1.79948
P02829	Q12347	0.458627	1.72048	3	1.79741
P02992	P32569	0.073069	1.84384	1	1.74802
P02992	P40856	-0.291399	1.66691	1	1.81281
P02992	Q00776	0.112834	0.80724	1	2.14974
P02992	Q03050	-0.301	0	1	2.02707
P02994	P04819	-0.271038	0	1	1.72056
P02994	P05317	0.391203	0	2	1.79019
P02994	P05986	0.010408	0	7	1.88345
P02994	P06243	-0.2604	0	5	2.02745
P02994	P06782	0.283149	0	7	1.84783
P02994	P06787	0.154159	0	2	1.89653
P02994	P06838	0.060834	0	1	1.84949
P02994	P06843	0.236827	0	7	1.84949
P02994	P07703	0.242126	0	10	1.64395
P02994	P08458	-0.383633	0	3	2.09431
P02994	P08459	0.405565	0	1	2.00587
P02994	P08679	-0.150882	0	1	2.30066
P02994	P10080	0.504338	0	6	1.70765
P02994	P10823	0.329341	0	1	2.16033
P02994	P11076	0.208123	0	5	1.96311
P02994	P14681	-0.026792	0	5	1.80133
P02994	P16521	0.017326	0	2	1.80207
P02994	P16522	-0.091617	0	2	1.9093
P02994	P16861	0.085668	0	11	1.71826
P02994	P16862	0.054572	0	19	1.73263
P02994	P17214	0.185724	0	4	1.87722
P02994	P18851	0.517233	0	3	2.12137
P02994	P18961	0.319085	0	2	1.78589
P02994	P20081	0.490295	0	6	2.05348
P02994	P20484	0.213051	0	2	2.06947
P02994	P21672	0.228704	0	3	1.68875
P02994	P22141	0.160206	0	3	1.77592
P02994	P22943	0.496798	0	1	2.01629
P02994	P23291	0.16332	0	6	2.11867
P02994	P23624	0.64488	0	1	1.73437
P02994	P24719	-0.159971	0	5	2.20913
P02994	P25453	0.316444	0	4	1.80467
P02994	P25454	0.234158	0	4	2.00416
P02994	P25656	-0.062345	0	1	1.90514
P02994	P25694	0.270664	0	26	1.67356
P02994	P26755	-0.669448	0	1	2.15336
P02994	P27636	0.072015	0	4	1.83354
P02994	P28000	0.213275	0	3	1.9805
P02994	P29547	0.211288	0	1	2.0407
P02994	P32259	0.312786	0	2	1.75875
P02994	P32328	0.069924	0	3	2.05186
P02994	P32345	0.102391	0	3	1.75078
P02994	P32458	-0.111846	0	1	1.93793
P02994	P32471	0.140951	0	3	1.74802
P02994	P32524	-0.153202	0	4	1.73437
P02994	P32581	0.209136	0	1	1.78346
P02994	P32598	0.525869	0	3	1.68165
P02994	P32601	-0.078788	0	2	2.01629
P02994	P32797	0.136365	0	2	1.77995
P02994	P32835	0.060686	0	2	1.69456
P02994	P32863	0.022708	0	2	1.8314
P02994	P33298	0.184764	0	9	2.12444
P02994	P34164	0.161034	0	2	2.14801
P02994	P36008	0.007333	0	8	2.18724
P02994	P38080	0.190505	0	1	1.81006
P02994	P38146	0.300747	0	1	1.81937
P02994	P38153	0.086185	0	3	2.1397
P02994	P38191	0.195835	0	1	2.01629
P02994	P38203	-0.056592	0	4	2.31359
P02994	P38316	0.040048	0	7	1.83431
P02994	P38720	0.028449	0	8	1.99228
P02994	P38820	0.201749	0	2	2.26091
P02994	P38873	0.270402	0	1	2.0269
P02994	P38875	0.116879	0	3	1.93613
P02994	P38987	0.404921	0	11	1.79019
P02994	P39014	0.297122	0	4	1.73395
P02994	P39081	-0.022427	0	1	1.81843
P02994	P39729	0.186151	0	4	1.83996
P02994	P39743	0.479204	0	8	2.0496
P02994	P39984	0.081365	0	2	2.0377
P02994	P40354	-0.203725	0	2	2.02111
P02994	P40469	0.036534	0	5	1.84629
P02994	P40991	0.201225	0	3	1.69975
P02994	P41832	0.267543	0	3	2.15319
P02994	P42843	0.057114	0	2	1.84587
P02994	P49686	0.547693	0	1	2.10744
P02994	P52491	-0.017318	0	2	1.86491
P02994	P52492	-0.020858	0	1	1.92923
P02994	P53295	0.094262	0	1	1.81306
P02994	P53335	0.260713	0	1	1.83431
P02994	P53691	-0.008182	0	5	1.80467
P02994	P53883	0.259755	0	2	1.8994
P02994	P53924	0.343373	0	3	2.09618
P02994	P60010	0.775002	0	23	1.88916
P02994	Q00362	0.166747	0	4	2.04232
P02994	Q02159	0.322796	0	2	1.92923
P02994	Q02554	0.073249	0	5	2.06159
P02994	Q03373	-0.24514	0	2	1.86491
P02994	Q03899	0.161798	0	2	2.03464
P02994	Q04149	-0.286997	0	6	1.74754
P02994	Q04437	-0.175918	0	6	1.77183
P02994	Q04675	0.116157	0	8	2.28898
P02994	Q06640	0.250283	0	1	2.23024
P02994	Q07350	0.073306	0	7	1.72091
P02994	Q07963	-0.298076	0	1	2.2225
P02994	Q08004	0.211897	0	6	1.89653
P02994	Q08273	0.077691	0	7	2.17466
P02994	Q08601	0.44111	0	3	2.23154
P02994	Q12003	0.28466	0	1	1.85516
P02994	Q12222	-0.031035	0	1	1.95185
P02994	Q12477	0.415683	0	2	1.81937
P02994	Q62384	0.05	0	1	2.10732
P02994	Q99181	-0.170946	0	5	1.70765
P02994	Q99260	0.123595	0	1	1.69456
P03069	P07834	-0.030909	1.28694	1	1.81917
P03069	P13393	0.08579	3.68254	8	1.62877
P03069	P32494	-0.025309	2.37136	10	1.70431
P03069	P32569	0.038347	4.49511	6	1.75723
P03069	P34162	-0.222665	5.97102	6	1.65108
P03069	P38129	0.390413	3.36493	8	1.82437
P03069	P38207	0.35518	2.08436	1	1.84286
P03069	P39073	-0.122064	3.48104	2	1.83698
P03069	P46677	-0.34729	3.57905	7	2.03659
P03069	P47822	-0.402059	4.18461	3	1.71381
P03069	P53040	0.10625	3.33034	7	1.71978
P03069	Q02336	-0.198643	3.51459	10	1.75062
P03069	Q03081	0.16756	3.56004	1	1.63106
P03069	Q05027	-0.116197	3.36493	6	1.71381
P03069	Q12377	0.637257	2.24165	1	1.66711
P03588	Q04947	0.05	0	1	1.92813
P03588	Q12402	0.05	0	1	2.32547
P03588	Q12443	0.05	0	1	1.83037
P03772	P27476	0.05	0	1	2.0961
P03871	P08458	0.05	0.999566	1	1.83444
P03871	P34221	0.05	1.13808	1	1.88049
P03871	P38316	0.05	1.03021	1	1.7811
P03874	Q07623	-0.334431	2.36498	1	1.8711
P03875	P22134	0.05	2.21428	1	1.89935
P03962	P04806	-0.231881	2.53838	1	1.82118
P03962	P25367	0.087761	0	1	1.9244
P03965	P07258	0.844623	8.80477	1	1.87161
P03965	P07703	-0.153788	1.66969	2	2.00204
P03965	P08521	0.823423	1.5188	2	34.2415
P03965	P17157	-0.041364	1.4937	2	1.99472
P03965	P20604	-0.258854	1.45381	3	2.02438
P03965	P24719	-0.205859	1.63412	2	1.7976
P03965	P25454	0.163914	1.3508	1	1.83388
P03965	P28274	-0.118373	4.36251	5	1.68051
P03965	P32381	0.109177	1.64662	4	1.81557
P03965	P32457	-0.7228	1.24882	1	1.6649
P03965	P32911	0.018882	1.55343	1	3.06656
P03965	P38316	0.688551	1.74646	2	2.46743
P03965	P38719	-0.014175	1.81709	1	1.80355
P03965	P40348	0.005452	1.78367	1	1.96595
P03965	Q04437	-0.166706	1.52721	3	1.67007
P04037	P07255	0.639707	6.5278	1	1.93289
P04037	P32796	0.432273	2.53598	1	2.16024
P04037	P38274	0.542332	0.880129	1	2.37265
P04037	Q02793	-0.128371	1.65643	1	1.97534
P04039	P43592	0.18346	0.121469	1	2.0235
P04046	P11745	0.262821	2.2303	1	1.76604
P04046	P25635	0.917206	1.03335	1	1.67837
P04046	P31373	0.861925	3.3474	1	1.96088
P04050	P06242	0.078535	4.01478	2	2.46946
P04050	P07273	0.192204	2.78931	1	2.3527
P04050	P08518	0.476364	4.49562	17	1.70304
P04050	P16370	0.076371	4.50596	15	2.31898
P04050	P17629	0.260279	3.21769	2	1.89345
P04050	P19659	0.618525	3.60494	4	1.82014
P04050	P20433	-0.512313	3.35279	7	2.70632
P04050	P20434	0.118028	4.648	9	2.88083
P04050	P20435	0.200919	4.19084	6	3.31295
P04050	P20436	0.338367	4.648	6	3.50003
P04050	P22139	0.100558	4.648	3	34.2415
P04050	P22696	0.467642	2.56673	3	3.14085
P04050	P23293	0.282931	2.25078	1	1.84395
P04050	P27999	0.129024	5.42818	10	4.17357
P04050	P28519	-0.072359	1.60566	2	2.23651
P04050	P32259	0.192002	4.01478	3	1.76309
P04050	P32570	-0.505104	3.60494	3	3.89272
P04050	P32628	0.506579	1.97725	2	2.16626
P04050	P32783	-0.266376	3.09161	2	2.14395
P04050	P34087	0.194711	3.45743	8	3.14085
P04050	P35189	0.323369	3.14002	5	2.5849
P04050	P36053	-0.162861	2.83874	2	3.37131
P04050	P36145	0.067644	4.01478	2	2.43141
P04050	P38351	0.198101	2.72702	5	2.08517
P04050	P38902	0.1516	5.42818	5	3.82567
P04050	P39081	0.015655	2.78525	4	1.89345
P04050	P39940	0.118909	1.86149	5	1.84395
P04050	P43132	-0.104989	2.18662	1	2.06975
P04050	P53617	0.233843	2.44145	1	1.88923
P04050	P53842	0.085988	0	1	3.62247
P04050	P89105	0.296704	2.72702	4	1.72332
P04050	Q01159	-0.275396	2.69044	3	2.03472
P04050	Q06632	0.43536	2.85958	3	1.83893
P04050	Q06697	0.386231	2.72702	5	2.2066
P04050	Q06706	0.236202	2.38679	6	1.7727
P04050	Q06834	0.397575	1.55431	5	2.55046
P04050	Q12030	0.271152	3.46832	3	2.88083
P04050	Q12102	-0.331974	2.78525	3	1.78928
P04051	P04911	-0.417538	2.44693	3	3.10138
P04051	P07703	0.908011	5.7153	14	2.14526
P04051	P08153	-0.416588	2.17159	1	1.6906
P04051	P11633	0.05	3.79336	3	3.854
P04051	P14540	0.175629	1.84267	2	2.06369
P04051	P15873	-0.086603	1.9115	1	2.32504
P04051	P17890	0.887507	6.47162	3	2.37377
P04051	P20434	0.891108	5.52218	6	2.65264
P04051	P20435	0.918612	5.83866	4	2.86462
P04051	P20436	0.964065	5.52218	7	3.06619
P04051	P22276	0.960208	6.85784	8	1.83501
P04051	P25441	0.922049	6.85784	5	1.97205
P04051	P27999	0.803323	5.13358	4	3.41745
P04051	P28000	0.798385	5.7153	3	3.08362
P04051	P32349	0.916678	6.85784	6	1.71112
P04051	P32910	0.898274	6.85784	13	2.1194
P04051	P35718	0.870677	6.47162	12	2.64152
P04051	P36037	-0.580322	1.26486	1	1.66655
P04051	P36121	0.635305	6.85784	5	2.34909
P04051	P38011	0.803574	1.15463	1	2.19226
P04051	P41910	-0.352791	4.55662	2	2.05769
P04051	P43609	0.643697	2.06222	2	1.86869
P04051	P47076	0.884745	6.47162	5	2.82361
P04051	P47135	-0.569354	1.17015	3	1.83975
P04051	Q04307	0.848917	6.47162	3	3.77796
P04076	P32911	-0.309303	1.5188	1	2.12751
P04076	P41811	-0.096514	1.03055	1	1.71036
P04076	Q02821	-0.120217	0.741531	1	1.87267
P04147	P04786	0.096974	2.19614	1	1.80255
P04147	P06786	-0.016551	1.87029	2	1.80175
P04147	P06843	0.141025	2.40012	5	1.73832
P04147	P07260	0.753107	3.83482	8	1.83844
P04147	P11076	0.672908	2.15425	1	1.9806
P04147	P13902	-0.273222	1.94653	1	2.14783
P04147	P15790	0.522588	1.94344	7	1.76903
P04147	P17214	-0.487321	1.9094	1	2.00007
P04147	P19735	0.706613	3.20937	1	1.66482
P04147	P20676	0.767931	1.92088	2	1.75471
P04147	P22134	-0.657401	1.85706	3	1.82652
P04147	P24583	0.05552	2.77339	1	1.82909
P04147	P25298	-0.255362	3.78794	3	2.06722
P04147	P25299	0.680572	3.78794	4	1.76903
P04147	P25569	-0.578688	2.30887	2	1.84607
P04147	P27705	-0.290584	1.91486	1	2.00889
P04147	P29295	0.783059	2.11873	2	1.94198
P04147	P30620	-0.205004	1.14211	1	2.17232
P04147	P32458	-0.115348	1.67513	4	1.8031
P04147	P32486	0.796918	0.950431	2	1.83979
P04147	P32499	0.603128	3.52299	8	1.77129
P04147	P32601	0.50683	1.91651	2	2.2532
P04147	P36019	-0.541268	2.18484	2	1.79161
P04147	P38217	0.856658	1.42408	6	1.77303
P04147	P38328	-0.372619	1.69378	1	1.8031
P04147	P38713	-0.229051	1.58236	1	1.75481
P04147	P38779	0.817927	2.30474	9	1.78025
P04147	P39081	-0.260529	3.28463	4	2.1463
P04147	P39705	0.782645	2.94041	3	2.20913
P04147	P39715	0.823999	1.80648	1	1.85052
P04147	P39935	0.862931	3.0236	11	1.7629
P04147	P39936	0.583774	3.30514	6	1.86206
P04147	P40028	0.142485	1.00403	1	1.92499
P04147	P40055	0.783007	2.32454	4	2.01318
P04147	P40479	-0.502428	2.13929	1	1.93967
P04147	P40507	0.710229	3.32193	2	1.74697
P04147	P40561	-0.168187	4.26338	4	1.71482
P04147	P40565	-0.288566	3.95948	1	2.19905
P04147	P48837	0.428368	1.99377	4	2.15772
P04147	P49686	0.066722	1.96929	3	1.81474
P04147	P53261	0.844862	1.91218	7	2.12952
P04147	P53297	0.13437	3.55362	1	1.88908
P04147	P53632	0.688629	3.00643	2	2.22895
P04147	P53849	0.932138	3.55474	1	2.19905
P04147	P53861	-0.163815	2.44847	3	1.82652
P04147	P53883	0.877276	0	5	1.63618
P04147	Q00776	0.054597	1.47957	3	2.02336
P04147	Q02199	0.639986	2.45985	3	2.02336
P04147	Q02629	0.61144	3.03401	5	1.84207
P04147	Q02630	-0.16248	2.29089	6	1.82808
P04147	Q03957	0.55742	3.09068	1	2.06256
P04147	Q04149	-0.586977	1.34576	2	2.19092
P04147	Q04305	0.816312	2.26245	3	2.00169
P04147	Q06344	0.836037	2.32454	3	2.21377
P04147	Q06436	-0.372236	0	4	1.96835
P04147	Q07381	0.845604	1.8548	3	1.86966
P04147	Q07623	0.860145	2.69576	6	1.90044
P04147	Q08004	0.710197	1.32422	4	1.9806
P04147	Q08496	0.13206	1.71621	2	1.98123
P04147	Q12161	0.341061	2.43241	1	1.95312
P04147	Q12272	-0.38255	2.32454	1	1.91334
P04147	Q99257	0.860594	2.40165	2	2.31068
P04161	P25337	0.209518	1.13808	1	2.018
P04161	P36108	0.007059	0.718121	1	1.78087
P04161	P38633	0.058756	1.2725	2	1.77751
P04161	Q12343	0.754571	1.5188	2	1.73157
P04173	P04385	-0.405407	1.8619	50	1.64699
P04173	P05986	0.659504	1.37391	5	2.02293
P04173	P06243	0.631596	1.77317	4	1.69774
P04173	P06245	-0.719053	1.37391	3	2.35226
P04173	P06777	0.007572	1.12208	3	1.81293
P04173	P06839	0.424866	1.60648	6	1.7833
P04173	P07260	0.554375	1.29455	9	1.71601
P04173	P07703	0.430004	1.5188	8	1.93866
P04173	P08018	0.346529	1.29493	2	1.69472
P04173	P08458	0.515391	1.49863	5	1.69355
P04173	P08678	-0.677133	2.97775	3	2.36477
P04173	P10964	0.497733	1.5188	3	2.18314
P04173	P12754	0.452046	1.36596	4	1.72668
P04173	P12954	0.123344	1.37391	3	1.94934
P04173	P13434	0.700233	1.30176	1	1.87989
P04173	P14681	0.787705	1.29907	4	2.02129
P04173	P14741	0.545806	1.28954	7	1.757
P04173	P14747	-0.387823	1.3467	2	1.78336
P04173	P14904	-0.70556	1.3467	3	1.73886
P04173	P15790	0.483773	1.37391	4	2.13122
P04173	P16649	0.342094	2.74415	2	1.7238
P04173	P16862	-0.131216	2.53838	29	1.74564
P04173	P17157	-0.253495	1.4937	2	1.98486
P04173	P17629	-0.041567	1.23417	2	1.79133
P04173	P18851	-0.049754	1.42668	5	1.78682
P04173	P19073	0.699332	1.25436	3	1.71601
P04173	P19454	0.413025	1.40254	4	2.06906
P04173	P19735	0.286857	1.12208	7	1.80269
P04173	P20053	-0.229015	1.12208	4	1.82698
P04173	P20081	-0.017245	2.78849	4	1.9205
P04173	P20604	0.485903	1.45381	11	1.94147
P04173	P21268	0.205432	1.17907	8	1.80851
P04173	P21672	-0.689929	2.95672	3	1.81994
P04173	P22133	-0.810067	3.05141	3	2.19772
P04173	P22141	-0.477782	2.29423	4	1.78538
P04173	P22211	0.344839	1.40254	1	1.81994
P04173	P22470	0.129466	1.66803	4	1.82914
P04173	P23291	0.154463	1.37391	6	1.83459
P04173	P23594	-0.540474	1.45381	7	2.0702
P04173	P23595	-0.677525	1.45381	7	2.0884
P04173	P23642	0.642554	1.15429	3	1.77751
P04173	P24719	0.068718	1.49863	3	1.74592
P04173	P25336	0.64899	1.134	1	1.84901
P04173	P25342	0.670217	1.34371	5	2.05769
P04173	P25343	-0.255328	0.647569	4	1.78889
P04173	P25453	-0.522322	1.58917	4	1.99969
P04173	P25569	-0.855737	2.87527	3	1.71195
P04173	P25615	-0.742169	1.45381	2	1.70475
P04173	P25635	0.390968	0.955309	4	1.75766
P04173	P25644	-0.159434	2.45704	4	1.72377
P04173	P26570	0.311535	2.31865	1	1.91691
P04173	P29295	0.507748	1.29907	8	1.87364
P04173	P31378	0.126876	1.26005	5	2.14229
P04173	P31384	0.029876	1.34009	3	1.86927
P04173	P32328	-0.649811	1.40254	2	1.74015
P04173	P32350	-0.568513	1.41439	2	1.81019
P04173	P32381	-0.558575	1.32868	18	1.98198
P04173	P32432	0.337066	1.21504	2	1.82676
P04173	P32457	0.453758	0.959562	3	1.6498
P04173	P32464	-0.52778	0.994803	1	2.1494
P04173	P32479	0.709876	1.29455	1	1.79989
P04173	P32491	0.040729	1.35673	4	1.78148
P04173	P32502	0.457842	1.28954	6	1.99582
P04173	P32528	0.463648	3.00169	4	2.19883
P04173	P32598	-0.29866	1.45381	5	2.15845
P04173	P32599	-0.600003	1.16213	4	1.65433
P04173	P32601	0.845282	2.52734	3	1.87989
P04173	P32641	-0.644315	1.40254	4	1.73262
P04173	P32807	-0.704746	1.30564	4	1.72657
P04173	P33298	-0.489068	1.30183	26	1.85659
P04173	P33301	-0.674307	1.03869	1	1.82914
P04173	P33322	0.556467	0.979133	3	1.6637
P04173	P33750	0.421623	1.12208	3	1.77714
P04173	P34164	-0.242138	0.837167	1	2.02204
P04173	P34221	-0.225854	1.45381	5	1.95811
P04173	P36068	0.151876	0.768296	2	1.68313
P04173	P36130	-0.077293	1.05303	4	1.63864
P04173	P38011	0.762966	2.70825	2	1.88709
P04173	P38129	0.093532	1.24381	3	1.75831
P04173	P38147	-0.567482	1.40254	4	1.7136
P04173	P38153	0.400321	1.03055	2	1.98389
P04173	P38203	0.573739	1.12208	5	1.98486
P04173	P38217	0.304678	2.10766	2	1.79298
P04173	P38262	-0.212934	1.15908	2	1.70733
P04173	P38316	-0.799296	1.11862	5	1.66711
P04173	P38622	-0.343987	1.37391	2	1.84979
P04173	P38623	0.222523	1.29907	2	1.77453
P04173	P38719	0.330888	1.81709	3	2.01132
P04173	P38793	0.430337	2.2341	1	1.73843
P04173	P38953	-0.344591	1.24141	4	2.11333
P04173	P38959	-0.354927	1.03055	2	1.91607
P04173	P38987	-0.248429	1.40254	9	1.76756
P04173	P39009	0.387663	1.49863	6	1.73641
P04173	P39076	0.433494	2.70825	11	1.75835
P04173	P39108	-0.540241	2.78266	4	1.91224
P04173	P39702	-0.467696	1.16213	2	2.06074
P04173	P39729	0.349869	1.72427	2	2.0066
P04173	P39928	0.505875	1.60521	2	1.94244
P04173	P39984	0.518082	1.19422	2	2.12585
P04173	P40048	0.221704	0.782337	2	1.87417
P04173	P40316	0.627589	0.709687	3	2.01373
P04173	P40339	0.588935	1.40254	4	1.68742
P04173	P40469	0.561711	1.19955	9	1.87375
P04173	P40856	0.403457	0.956145	6	1.95703
P04173	P40960	0.305662	1.03055	2	1.73704
P04173	P41735	-0.059793	3.48924	1	1.87989
P04173	P41808	-0.4119	1.60394	2	2.00962
P04173	P41811	0.315198	1.03055	11	1.67692
P04173	P43601	-0.438157	2.36549	4	1.87498
P04173	P43612	0.374641	0.837167	3	1.88482
P04173	P47093	-0.384292	1.12208	7	1.96291
P04173	P47912	-0.719311	2.25968	10	1.63206
P04173	P50942	-0.397135	0.923654	1	1.91414
P04173	P52891	0.201389	1.09472	2	1.78187
P04173	P53196	-0.239479	2.25703	3	1.92947
P04173	P53197	-0.600218	0.570257	2	1.65984
P04173	P53233	-0.818806	1.37391	1	2.3633
P04173	P53323	0.677998	1.74207	3	1.80355
P04173	P53599	-0.124086	2.24755	7	2.18086
P04173	P53622	0.804112	1.03055	6	1.90284
P04173	P53632	0.21519	1.41877	2	1.74061
P04173	P53861	-0.662663	1.31815	3	2.0884
P04173	P53879	-0.818096	1.70594	2	1.96291
P04173	P53894	0.017523	1.30183	3	1.91973
P04173	P53916	0.507616	0.782337	1	1.89453
P04173	P53933	0.417272	0.837167	2	1.72589
P04173	P87263	0.067987	0	2	1.87989
P04173	Q00362	-0.756154	0.490594	6	1.75595
P04173	Q00772	-0.222685	1.35673	8	1.80461
P04173	Q00776	0.14284	0.77523	1	1.81113
P04173	Q02159	0.107939	1.60394	3	1.76756
P04173	Q03010	0.322018	1.21937	2	1.88631
P04173	Q03774	0.416577	2.2341	1	1.88817
P04173	Q03785	-0.789046	1.37391	1	1.80133
P04173	Q03897	-0.69846	0.858792	5	1.9394
P04173	Q03944	-0.084067	0.810733	2	1.65219
P04173	Q04177	0.373138	1.45268	3	1.63864
P04173	Q04377	-0.643259	1.04778	1	1.80941
P04173	Q04437	0.517247	1.20583	10	1.77183
P04173	Q04477	0.051901	0.397951	3	1.75006
P04173	Q04660	0.4065	0.788541	6	1.77256
P04173	Q04675	-0.112005	1.12208	5	1.9205
P04173	Q05583	0.727471	2.40744	3	1.93141
P04173	Q06554	-0.331697	1.88344	1	2.11105
P04173	Q07084	-0.712079	1.07882	3	1.70498
P04173	Q07657	0.693847	1.26421	8	1.64708
P04173	Q07800	0.24667	0.837167	1	2.13984
P04173	Q08273	-0.680718	1.45381	7	1.9205
P04173	Q12024	0.363564	0.788541	5	1.81027
P04173	Q12152	-0.343704	1.49863	2	1.80554
P04173	Q12223	0.794976	1.12208	7	1.65136
P04173	Q12347	-0.432702	0.837167	1	2.25385
P04173	Q12379	-0.41423	0.503802	4	1.9205
P04173	Q12417	-0.195544	0.871925	1	1.75635
P04173	Q12505	0.550118	1.49863	1	1.81073
P04173	Q99186	0.590068	1.03055	1	1.83708
P04385	P04387	-0.132924	4.24027	1	2.02623
P04385	P04819	-0.361932	1.65566	1	1.7287
P04385	P06169	-0.243539	3.85562	22	2.11157
P04385	P06243	-0.210196	2.40599	4	2.17955
P04385	P06774	0.402236	3.41623	3	1.8232
P04385	P06778	0.27634	1.72229	4	1.91148
P04385	P06781	-0.402271	1.93947	1	1.81038
P04385	P06782	0.393724	3.3265	3	1.9424
P04385	P06839	0.02042	2.55953	4	1.77494
P04385	P07260	-0.063358	2.04977	12	1.74875
P04385	P07703	-0.103925	1.76384	6	1.7136
P04385	P08458	-0.508465	3.23759	3	1.97968
P04385	P10862	0.26193	1.70298	1	2.11221
P04385	P12753	-0.019877	2.1367	5	1.82572
P04385	P12962	-0.11398	2.31079	2	2.0727
P04385	P14681	-0.489398	2.6982	3	1.77292
P04385	P14741	-0.215657	1.89238	5	1.72517
P04385	P14747	0.299995	2.087	2	2.02406
P04385	P15731	-0.003988	1.65566	1	1.91814
P04385	P15891	0.169192	0.642474	4	2.10644
P04385	P18851	0.332122	2.31047	4	1.74166
P04385	P19735	0.119272	1.36839	6	1.75213
P04385	P20604	-0.040809	2.16654	4	1.73689
P04385	P22336	-0.107369	1.46742	4	2.02313
P04385	P22515	0.438613	1.86939	4	1.68093
P04385	P23642	-0.275173	2.38745	4	2.18555
P04385	P24814	0.363348	3.30193	2	1.82316
P04385	P25342	-0.289443	1.44221	5	1.74875
P04385	P25343	0.161316	1.31552	6	1.79773
P04385	P25453	0.333602	1.63412	4	1.69087
P04385	P26188	0.052778	1.8898	2	1.81038
P04385	P26755	-0.419816	1.46742	5	2.10688
P04385	P31378	0.083517	2.68239	4	1.63633
P04385	P31384	0.155309	2.37161	3	1.86076
P04385	P32345	-0.164042	2.91325	1	1.8232
P04385	P32350	0.400909	3.28261	2	1.75698
P04385	P32502	-0.143742	1.89238	4	1.67971
P04385	P32581	0.373196	3.23759	1	1.95117
P04385	P32641	0.282762	1.7733	4	1.88727
P04385	P32807	0.418137	1.75691	5	2.02438
P04385	P32863	-0.401054	1.79981	2	1.75072
P04385	P33298	0.409876	2.24542	19	1.90399
P04385	P35203	-0.354554	0.447695	2	1.99998
P04385	P36047	0.468599	0.651594	1	1.67971
P04385	P36068	-0.095163	0.712027	3	1.77292
P04385	P36113	0.482791	0.893426	1	2.01187
P04385	P36130	0.14477	1.20283	3	1.86617
P04385	P38129	0.129117	1.32986	2	1.79076
P04385	P38191	0.37547	0	1	2.10688
P04385	P38316	0.422588	2.49608	4	1.94711
P04385	P38319	0.343632	1.8898	1	2.14044
P04385	P38885	0.108038	0	4	1.63633
P04385	P38953	0.25333	1.75012	2	1.74166
P04385	P38987	0.377087	1.86449	7	1.79773
P04385	P38989	-0.443884	1.53802	2	1.76442
P04385	P39108	0.540167	0.732932	3	1.76076
P04385	P39743	0.343773	0.552016	7	2.12981
P04385	P39984	-0.238736	1.4944	2	1.93252
P04385	P40054	-0.479148	1.8619	4	2.04232
P04385	P40991	-0.091028	1.75628	1	1.96847
P04385	P41811	-0.253964	0.732932	13	1.64461
P04385	P42838	-0.463392	1.84584	2	1.78014
P04385	P53156	0.385757	0	1	1.73689
P04385	P53196	0.085766	1.32591	4	1.78766
P04385	P53599	0.06123	2.81849	5	1.96768
P04385	P53632	0.176912	1.92302	3	1.94934
P04385	P53894	0.112585	2.53521	3	1.78073
P04385	P53965	0.308105	2.06397	1	1.76076
P04385	Q00362	0.345231	2.70432	3	2.14136
P04385	Q00684	0.041182	1.9778	3	2.20652
P04385	Q00772	0.081924	2.9904	4	2.05792
P04385	Q02574	0.146686	1.60895	2	2.02623
P04385	Q03897	0.360099	0.610777	8	1.79642
P04385	Q03899	0.407509	1.90305	3	2.09054
P04385	Q03944	-0.134757	1.6933	2	1.97894
P04385	Q04177	-0.168868	2.19823	3	1.94494
P04385	Q04437	-0.362987	1.50441	6	2.00313
P04385	Q04477	-0.208631	0.348207	5	1.78525
P04385	Q04675	0.131109	1.36839	4	2.12444
P04385	Q05583	-0.369551	1.07694	3	1.73689
P04385	Q05946	-0.130523	1.36839	2	1.68189
P04385	Q06436	0.363326	0	3	1.90709
P04385	Q06640	0.491979	1.90305	3	2.05013
P04385	Q06834	0.239649	1.93152	2	1.84937
P04385	Q07350	0.00307	1.36839	7	1.87629
P04385	Q07657	-0.293555	1.50195	5	2.2302
P04385	Q07930	-0.162962	1.10682	1	1.97699
P04385	Q08273	0.374378	1.32591	4	2.41202
P04385	Q12021	0.399349	1.8898	1	2.30348
P04385	Q12083	0.274925	1.98143	1	1.79143
P04385	Q12152	0.034071	3.23759	2	1.73405
P04385	Q12223	-0.325646	1.65258	7	1.7136
P04385	Q12236	0.437263	3.23759	1	1.7845
P04385	Q12379	0.423375	1.25232	2	1.94711
P04385	Q12380	-0.018024	2.49608	2	1.78525
P04385	Q12446	0.314925	1.00542	3	1.91215
P04385	Q12510	-0.312212	0	1	2.21996
P04386	P04387	-0.021384	4.35369	1	1.81439
P04386	P13393	-0.658599	4.02601	8	2.06759
P04386	P19659	0.260206	3.63478	5	1.97857
P04386	P27351	0.127834	0.673686	1	1.80064
P04386	P29055	-0.270837	3.02434	2	1.77682
P04386	P32569	-0.221717	2.94809	8	1.80967
P04386	P32570	-0.306999	3.34987	8	2.6224
P04386	P32585	0.175776	2.94809	7	1.94569
P04386	P34162	-0.244471	3.33875	7	2.2429
P04386	P39073	-0.495143	3.60475	4	1.80676
P04386	P53040	-0.317339	2.48609	4	1.65918
P04386	P53549	0.336512	2.76811	2	1.84556
P04386	Q01939	0.44182	2.69851	3	1.97247
P04386	Q02336	-0.168309	2.21471	6	1.82209
P04386	Q02516	0.320169	4.25672	1	2.09809
P04386	Q06630	-0.061451	2.33583	1	2.20747
P04387	P13045	0.319726	3.75036	1	2.02401
P04387	P47005	-0.426617	1.07097	2	1.74972
P04387	P52286	-0.445473	1.49626	4	1.86134
P04387	P61864	0.05	0	1	1.87779
P04387	Q04511	-0.47456	1.10195	2	1.73105
P04387	Q05930	0.102466	1.14219	2	1.79245
P04397	P04911	0.104652	0.625473	1	2.22176
P04397	P07260	-0.177426	1.26815	5	1.91943
P04397	P07703	-0.146638	0.784314	1	1.76999
P04397	P12753	0.176301	1.26418	2	1.73159
P04397	P12754	-0.153766	0.834139	3	2.19065
P04397	P12954	-0.220494	1.27044	1	1.64555
P04397	P14741	-0.2347	0.834139	3	1.86696
P04397	P18851	0.308103	1.10428	1	1.8076
P04397	P19073	-0.32964	1.12376	2	2.10995
P04397	P19735	0.03888	0.699816	1	1.73957
P04397	P20604	-0.493958	0.808338	1	1.86696
P04397	P22470	0.047376	1.37766	2	2.08594
P04397	P24719	-0.100927	1.39517	2	1.70074
P04397	P25343	0.232716	0.647569	1	1.84676
P04397	P25380	0.045842	0.121469	1	1.71622
P04397	P26755	0.002044	0.669974	2	2.34851
P04397	P32502	-0.254991	0.899609	3	1.70755
P04397	P32598	0.183897	1.34838	3	1.81724
P04397	P33313	-0.128791	0.732932	1	1.72497
P04397	P38203	-0.192719	1.34249	1	2.66782
P04397	P38217	-0.024744	2.10766	1	1.81167
P04397	P38328	-0.075969	0.834139	1	1.69044
P04397	P38629	-0.576468	1.27044	1	1.72497
P04397	P38700	0.132872	0.77523	1	1.90375
P04397	P38987	-0.05821	1.29907	2	1.86696
P04397	P39108	0.296507	2.78266	1	1.76999
P04397	P39925	-0.155782	1.30465	1	2.02642
P04397	P39984	-0.417033	0.808338	1	1.72497
P04397	P40352	0.352588	1.27044	2	1.78922
P04397	P53011	-0.352204	0.643517	2	1.65712
P04397	Q00776	-0.077843	0.77523	1	1.72497
P04397	Q03897	0.343529	0.858792	4	1.74584
P04397	Q04149	-0.005533	0.827558	3	2.02382
P04397	Q04177	-0.184662	0.699816	1	2.0851
P04397	Q04199	-0.477781	0.699816	1	1.71622
P04397	Q04477	-0.259226	0.378053	2	1.84676
P04397	Q04660	-0.130647	0.501569	3	1.95456
P04397	Q06164	0.174018	0.580868	1	1.76141
P04397	Q06287	-0.146667	1.15622	1	1.81724
P04397	Q07657	-0.329677	1.12163	1	1.79043
P04397	Q08273	0.221626	1.40803	1	2.45607
P04397	Q08293	0.465824	0	1	2.64439
P04397	Q12223	-0.513109	0.699816	1	1.72497
P04397	Q12380	0.135482	2.43224	1	1.79805
P04397	Q99186	-0.451034	1.03055	1	1.66534
P04451	P09733	-0.300713	0	2	2.02001
P04451	P14742	-0.279835	0	1	2.30559
P04451	P19882	-0.054743	0	1	2.10287
P04451	P22202	-0.365802	0	1	2.0855
P04451	P38822	-0.288546	0	1	2.28355
P04451	P39744	0.594526	0	1	2.3227
P04451	P40069	0.705204	0	1	2.75221
P04451	P40988	0.468838	0	1	2.0376
P04451	P50094	0.644059	0	1	2.11368
P04451	Q06338	0.600441	0	1	1.91407
P04451	Q08961	0.319612	0	1	2.17951
P04451	Q08975	0.344226	0	1	2.18555
P04451	Q12496	0.626187	0	1	2.79174
P04451	Q12680	0.111287	0	1	4.22942
P04456	P32337	0.817577	1.59298	1	2.63557
P04456	P40069	0.7459	1.13256	1	2.70458
P04637	P32776	0.05	0	1	1.73788
P04650	P54786	0.040354	1.0898	1	6.55697
P04710	P06839	-0.17286	1.14528	1	1.82626
P04710	P38316	-0.153311	1.47608	1	1.79116
P04710	P47017	0.248715	0.797811	1	1.77008
P04710	P53744	0.697133	3.71858	1	1.74455
P04710	Q07807	0.265592	2.35445	1	1.97849
P04786	P19414	-0.397812	2.24745	1	2.16781
P04786	P21538	-0.415443	3.17623	1	2.13873
P04786	P32349	0.045956	2.35559	2	1.87458
P04786	P32558	0.453099	3.9954	1	1.78463
P04786	P32561	-0.061615	4.03659	1	1.77688
P04786	P43594	-0.410949	1.42487	1	2.13073
P04786	P50946	0.056557	1.20717	1	1.94243
P04786	P53840	-0.312172	4.15735	1	1.68258
P04786	Q02208	-0.149681	4.04449	1	2.03745
P04786	Q03690	-0.240639	1.69406	1	1.67458
P04786	Q05024	0.414357	2.15641	1	1.88399
P04786	Q06208	0.276051	3.05208	1	1.67304
P04786	Q6B184	-0.032405	0	1	2.53729
P04801	P20081	-0.034997	2.43114	2	2.46071
P04801	P32569	0.068557	1.79881	1	1.95847
P04801	Q04675	-0.114184	3.65278	2	2.34138
P04802	P19735	0.379109	1.67456	1	1.67912
P04802	P38217	0.647704	0.497439	1	1.73036
P04802	P38781	0.05	1.41938	1	1.86449
P04802	Q08741	0.535904	0	1	2.40354
P04803	P47135	-0.229889	2.58511	1	2.01367
P04803	Q06208	-0.169319	2.01809	1	2.22375
P04803	Q12420	-0.043477	2.6945	1	1.72589
P04806	P05317	-0.229989	1.42871	1	1.66626
P04806	P05986	-0.490357	2.90047	4	1.87495
P04806	P06774	0.613589	1.70459	1	1.75354
P04806	P06782	0.697227	2.90047	3	1.83483
P04806	P06787	-0.020073	1.17603	2	2.07711
P04806	P06839	-0.1708	1.47793	1	1.6875
P04806	P07703	-0.592308	1.47166	4	1.92478
P04806	P08018	0.171083	2.86608	1	1.78829
P04806	P10823	0.693014	1.44221	1	2.14555
P04806	P11978	0.16397	0.59684	3	1.8445
P04806	P14681	-0.108808	2.6982	2	1.86421
P04806	P15873	0.276369	0.569807	1	1.72777
P04806	P16522	0.345181	0.837167	1	1.89745
P04806	P19735	-0.562899	0.59684	3	1.73816
P04806	P20081	0.428639	1.19512	4	2.21518
P04806	P20604	-0.116088	0.837167	4	1.70269
P04806	P22204	0.77434	2.90047	3	1.98757
P04806	P22943	-0.042218	1.43634	1	2.09565
P04806	P23291	0.684033	2.90047	4	2.1213
P04806	P23292	0.077459	2.90047	3	2.0148
P04806	P23624	0.624585	0.610001	1	1.72777
P04806	P23642	-0.35239	1.71141	1	1.95057
P04806	P24719	0.126839	3.23759	4	2.06471
P04806	P25301	0.184261	1.58508	1	2.06372
P04806	P25342	0.383389	1.44221	2	1.70269
P04806	P25347	-0.489397	0	1	2.37678
P04806	P25646	0.499814	1.61273	1	1.8803
P04806	P25694	0.26679	2.09296	24	1.65972
P04806	P26188	0.014408	1.4452	4	1.84965
P04806	P26755	0.086035	0.961335	1	2.00638
P04806	P28000	-0.721716	1.56886	4	2.02357
P04806	P29295	-0.375063	2.6982	6	1.8673
P04806	P31244	-0.492081	1.58678	1	1.70661
P04806	P31374	0.431032	2.82585	1	1.8123
P04806	P32328	-0.173588	2.75058	3	2.06736
P04806	P32350	0.315454	3.28261	1	1.69037
P04806	P32381	0.586619	1.68038	5	1.7693
P04806	P32502	-0.526076	1.1659	2	1.85233
P04806	P32598	0.478405	1.87155	4	1.83531
P04806	P32806	-0.239829	2.16694	1	1.99504
P04806	P32807	0.002361	1.58508	3	1.86229
P04806	P32835	-0.430367	1.71571	2	1.80726
P04806	P32863	0.036899	1.79981	2	1.71619
P04806	P33296	0.338504	1.7733	2	1.72777
P04806	P35691	-0.349402	1.77893	6	1.9729
P04806	P38146	0.439043	1.86482	1	1.75354
P04806	P38197	-0.696878	0	1	1.69039
P04806	P38203	-0.186829	0.953882	2	2.37678
P04806	P38217	-0.54342	1.27934	2	1.73036
P04806	P38272	0.313549	1.12689	2	1.855
P04806	P38615	0.630588	2.90047	1	1.87899
P04806	P38623	0.087195	2.6982	1	1.80692
P04806	P38875	0.642679	0.980947	2	1.83338
P04806	P38883	-0.561578	1.01708	2	1.75022
P04806	P38987	0.340411	1.71571	2	1.72777
P04806	P39009	0.56643	3.23759	3	2.21477
P04806	P39014	-0.102735	1.20778	2	1.81686
P04806	P39706	0.407919	1.4452	3	2.28419
P04806	P39743	0.481712	1.07864	4	2.03106
P04806	P40054	-0.323095	1.86175	2	2.04265
P04806	P40328	-0.097177	2.00857	1	1.69491
P04806	P40354	-0.385591	1.61273	1	1.93369
P04806	P40355	-0.103302	0	1	1.78102
P04806	P40507	-0.649542	1.47414	2	1.99228
P04806	P40555	0.564568	1.65058	1	1.95659
P04806	P42841	-0.075835	0.59684	1	2.16593
P04806	P42843	-0.343458	1.94338	1	1.77537
P04806	P43563	0.05	0.486774	1	1.78002
P04806	P43637	0.763231	3.23759	1	2.01187
P04806	P53011	0.524454	1.31796	1	1.87899
P04806	P53043	-0.557333	0.837167	1	1.94147
P04806	P53127	-0.038255	0.813143	2	1.8923
[truncated: 20,062 more rows]
