# Supplementary material for: Identification of Essential Proteins Based on Ranking Edge-Weights in Protein-Protein Interaction Networks
Source: PLoS One. 2014 Sep 30;9(9):e108716. doi: 10.1371/journal.pone.0108716 (PMC4182551; doi:10.1371/journal.pone.0108716)
Supplement: File S3 — Protein Information of E. coli , include protein uniprot ID and essential status. (XLS) [file pone.0108716.s008.xls]

## Sheet: Ecoli_supdata1
Protein UniprotID	Essential Status
O32528	No
P00350	No
P00363	No
P00364	Unknown
P00379	Unknown
P00391	Unknown
P00393	No
P00394	Unknown
P00452	Yes
P00453	Unknown
P00475	Unknown
P00478	Unknown
P00479	Unknown
P00482	Unknown
P00490	No
P00509	No
P00550	No
P00561	No
P00562	No
P00574	Unknown
P00575	Unknown
P00577	Unknown
P00579	Condition
P00580	Unknown
P00581	Unknown
P00582	No
P00583	Unknown
P00584	Unknown
P00634	No
P00646	Unknown
P00647	Unknown
P00804	Yes
P00805	Condition
P00822	Unknown
P00824	Unknown
P00831	Unknown
P00832	Unknown
P00837	Unknown
P00844	Unknown
P00855	Unknown
P00859	Unknown
P00861	No
P00864	No
P00886	Unknown
P00887	Condition
P00891	Unknown
P00892	Unknown
P00893	No
P00903	No
P00907	Unknown
P00913	Unknown
P00914	Condition
P00923	Unknown
P00934	No
P00944	No
P00946	No
P00951	Unknown
P00954	Yes
P00955	Unknown
P00956	Condition
P00957	Condition
P00959	Yes
P00960	Yes
P00961	Condition
P00962	Yes
P00963	No
P00968	No
P02339	Unknown
P02341	Unknown
P02342	Unknown
P02349	Unknown
P02351	Unknown
P02352	Unknown
P02354	Unknown
P02356	Unknown
P02358	Condition
P02359	Condition
P02361	Unknown
P02363	Unknown
P02364	Unknown
P02366	Unknown
P02367	Unknown
P02369	Unknown
P02370	Unknown
P02371	Unknown
P02372	Unknown
P02373	Unknown
P02374	Unknown
P02375	Unknown
P02378	Unknown
P02379	Unknown
P02384	Unknown
P02386	Unknown
P02387	Unknown
P02388	Unknown
P02389	Unknown
P02390	Unknown
P02392	Unknown
P02408	Unknown
P02409	Unknown
P02410	Unknown
P02411	Unknown
P02413	Yes
P02414	Unknown
P02416	Unknown
P02418	Unknown
P02419	Unknown
P02420	Unknown
P02421	Unknown
P02422	Unknown
P02423	Unknown
P02424	Unknown
P02425	Unknown
P02426	Unknown
P02427	Unknown
P02428	Unknown
P02429	Unknown
P02430	Unknown
P02435	Unknown
P02436	Unknown
P02437	Unknown
P02666	Unknown
P02901	Unknown
P02905	Unknown
P02914	Unknown
P02916	No
P02918	Condition
P02919	Condition
P02920	No
P02921	No
P02923	Unknown
P02925	No
P02927	Unknown
P02928	Unknown
P02929	Condition
P02930	No
P02931	No
P02932	No
P02934	Unknown
P02937	Unknown
P02942	No
P02943	No
P02984	Unknown
P02990	Unknown
P02995	Unknown
P02996	Unknown
P02997	Unknown
P02998	Unknown
P02999	Unknown
P03002	Unknown
P03003	Unknown
P03004	Yes
P03005	Unknown
P03007	Condition
P03016	Unknown
P03017	Unknown
P03018	No
P03019	Unknown
P03020	Unknown
P03024	No
P03026	Unknown
P03030	No
P03033	Unknown
P03034	Unknown
P03623	Unknown
P03702	Unknown
P03805	Unknown
P03806	Unknown
P03812	Unknown
P03813	No
P03815	Unknown
P03818	Unknown
P03819	No
P03822	Unknown
P03842	No
P03843	Unknown
P03844	Unknown
P04036	Yes
P04128	No
P04152	No
P04153	Unknown
P04273	Unknown
P04286	Unknown
P04287	Unknown
P04335	No
P04379	Unknown
P04381	Unknown
P04384	Unknown
P04395	No
P04422	Unknown
P04475	Unknown
P04482	Unknown
P04742	Unknown
P04790	Unknown
P04804	Unknown
P04805	Yes
P04825	No
P04951	Yes
P04968	No
P04983	No
P04993	No
P04994	No
P04995	No
P05021	Unknown
P05041	No
P05042	No
P05050	No
P05053	Unknown
P05054	Unknown
P05055	Condition
P05082	Unknown
P05100	No
P05459	No
P05637	No
P05702	Unknown
P05703	Unknown
P05704	Condition
P05719	No
P05791	No
P05796	Unknown
P05797	Unknown
P05804	No
P05824	No
P05825	No
P05826	Unknown
P05828	Unknown
P05829	Unknown
P05833	Unknown
P05838	Unknown
P05848	Unknown
P05850	Unknown
P05852	Yes
P06128	Unknown
P06129	No
P06134	No
P06136	Yes
P06137	Unknown
P06138	Unknown
P06143	Unknown
P06277	Unknown
P06612	Yes
P06613	Unknown
P06616	Yes
P06709	Yes
P06710	Yes
P06712	Unknown
P06713	Unknown
P06720	No
P06721	No
P06722	No
P06739	Unknown
P06864	No
P06958	Unknown
P06959	Condition
P06961	Yes
P06964	Unknown
P06967	Unknown
P06971	No
P06972	No
P06974	No
P06975	Unknown
P06977	Unknown
P06980	Unknown
P06981	Unknown
P06982	Unknown
P06983	Yes
P06984	Unknown
P06986	No
P06987	No
P06993	No
P06996	No
P06998	Unknown
P07001	No
P07002	Unknown
P07003	No
P07004	No
P07006	Unknown
P07007	Unknown
P07008	Unknown
P07011	Unknown
P07012	Condition
P07015	Unknown
P07016	Unknown
P07017	No
P07018	No
P07019	Unknown
P07021	No
P07022	Unknown
P07023	No
P07024	No
P07025	Unknown
P07027	Unknown
P07028	Unknown
P07118	Yes
P07176	Unknown
P07330	No
P07363	No
P07364	Condition
P07365	Unknown
P07366	Unknown
P07375	Unknown
P07376	Unknown
P07395	Yes
P07459	Unknown
P07460	Unknown
P07604	No
P07622	Unknown
P07639	No
P07648	Condition
P07649	No
P07650	No
P07652	Unknown
P07655	Unknown
P07658	No
P07671	Unknown
P07672	Unknown
P07682	Unknown
P07696	Unknown
P07813	Yes
P07906	Unknown
P07912	Unknown
P07913	No
P08083	Unknown
P08142	No
P08177	Unknown
P08186	Unknown
P08190	No
P08191	No
P08192	Yes
P08193	Unknown
P08205	Unknown
P08245	No
P08312	Yes
P08324	Unknown
P08331	No
P08336	Unknown
P08337	No
P08338	Unknown
P08365	Condition
P08368	No
P08373	Condition
P08374	Unknown
P08390	No
P08391	Unknown
P08394	Condition
P08400	No
P08401	No
P08402	Unknown
P08409	Unknown
P08504	Unknown
P08531	Unknown
P08550	Condition
P08555	No
P08576	Unknown
P08577	Unknown
P08622	No
P08716	Unknown
P08722	No
P08756	Unknown
P08837	Unknown
P08839	No
P08846	Unknown
P08859	Unknown
P08885	Unknown
P08936	Unknown
P08956	No
P08957	No
P08999	Unknown
P09030	No
P09097	Unknown
P09120	Unknown
P09127	No
P09151	No
P09152	No
P09156	Unknown
P09160	Unknown
P09168	Unknown
P09184	No
P09348	Condition
P09372	Yes
P09373	No
P09376	Unknown
P09377	No
P09378	No
P09424	No
P09546	No
P09548	Unknown
P09550	Unknown
P09551	No
P09557	No
P09831	No
P09832	No
P09883	Unknown
P09983	Unknown
P09986	Unknown
P09997	Unknown
P0A698	Condition
P0A6A0	Condition
P0A6A6	No
P0A6A8	Yes
P0A6B7	Condition
P0A6C1	No
P0A6C5	No
P0A6D0	Condition
P0A6D3	No
P0A6D5	No
P0A6D7	Condition
P0A6E4	No
P0A6E6	Condition
P0A6F1	No
P0A6F3	No
P0A6F5	Condition
P0A6F9	Yes
P0A6G3	No
P0A6G7	No
P0A6H1	No
P0A6H5	No
P0A6I6	Yes
P0A6I9	Condition
P0A6J8	No
P0A6K1	Condition
P0A6K3	Yes
P0A6K6	No
P0A6L9	Condition
P0A6M4	No
P0A6M8	Yes
P0A6N1	Condition
P0A6N4	Condition
P0A6P1	Yes
P0A6P5	Yes
P0A6P7	Yes
P0A6P9	Yes
P0A6Q3	Yes
P0A6Q6	Yes
P0A6R0	Condition
P0A6R3	Condition
P0A6S3	No
P0A6S7	Condition
P0A6T1	No
P0A6U3	No
P0A6U5	No
P0A6V1	No
P0A6W5	No
P0A6W9	No
P0A6X3	Condition
P0A6X7	No
P0A6Y1	No
P0A6Y5	No
P0A6Y8	Condition
P0A6Z1	Condition
P0A6Z3	No
P0A6Z6	No
P0A700	No
P0A705	Yes
P0A707	Yes
P0A715	Condition
P0A717	Yes
P0A720	Yes
P0A722	Yes
P0A725	Yes
P0A729	No
P0A731	Condition
P0A734	Condition
P0A738	No
P0A746	No
P0A749	Condition
P0A754	No
P0A759	No
P0A761	No
P0A763	Condition
P0A769	No
P0A776	No
P0A780	Condition
P0A794	Condition
P0A796	No
P0A799	Yes
P0A7A7	Yes
P0A7A9	Yes
P0A7B1	No
P0A7B3	Yes
P0A7B8	No
P0A7C6	No
P0A7D1	Yes
P0A7D4	No
P0A7D7	No
P0A7E1	No
P0A7E9	Yes
P0A7F6	No
P0A7F9	No
P0A7G6	Condition
P0A7H0	Condition
P0A7H3	No
P0A7I0	Yes
P0A7I4	No
P0A7I7	Yes
P0A7J0	Yes
P0A7J3	Yes
P0A7J7	No
P0A7K2	Yes
P0A7K6	Yes
P0A7L0	No
P0A7L3	Yes
P0A7L8	Yes
P0A7M2	Yes
P0A7M6	Yes
P0A7N4	No
P0A7N9	No
P0A7R1	No
P0A7R5	Yes
P0A7R9	Yes
P0A7S3	Yes
P0A7S9	Yes
P0A7T3	Yes
P0A7T7	Yes
P0A7U3	Yes
P0A7U7	Condition
P0A7V3	Condition
P0A7V8	Yes
P0A7W7	Yes
P0A7X3	Yes
P0A7Y0	Condition
P0A7Y4	Condition
P0A7Y8	Yes
P0A7Z4	Yes
P0A800	No
P0A805	Yes
P0A809	No
P0A812	No
P0A814	Condition
P0A817	Yes
P0A823	No
P0A825	Condition
P0A828	No
P0A830	No
P0A832	No
P0A836	No
P0A840	No
P0A847	No
P0A850	No
P0A853	No
P0A855	No
P0A858	No
P0A862	No
P0A867	No
P0A870	No
P0A873	Yes
P0A881	No
P0A884	Condition
P0A887	Condition
P0A890	No
P0A894	No
P0A898	Condition
P0A8A0	Condition
P0A8A2	No
P0A8A4	No
P0A8A8	Condition
P0A8B2	No
P0A8B5	No
P0A8C1	Condition
P0A8C4	Condition
P0A8D0	No
P0A8D6	No
P0A8E1	Condition
P0A8E5	No
P0A8E7	No
P0A8F0	No
P0A8F4	No
P0A8F8	No
P0A8G0	Condition
P0A8G6	No
P0A8G9	No
P0A8H6	No
P0A8H8	No
P0A8I3	No
P0A8I5	No
P0A8J2	Condition
P0A8J4	No
P0A8J8	No
P0A8L1	Yes
P0A8L7	No
P0A8M3	Yes
P0A8M6	No
P0A8N3	Condition
P0A8N5	No
P0A8P1	No
P0A8P8	No
P0A8Q0	No
P0A8Q6	Condition
P0A8R0	No
P0A8R7	Condition
P0A8R9	No
P0A8S1	No
P0A8T1	No
P0A8T7	Yes
P0A8U0	No
P0A8U2	No
P0A8U6	No
P0A8V2	Yes
P0A8W5	Condition
P0A8W8	No
P0A8X0	No
P0A8Y3	No
P0A8Y5	No
P0A8Z0	Condition
P0A8Z3	Condition
P0A901	No
P0A910	No
P0A912	No
P0A917	No
P0A940	Yes
P0A944	Condition
P0A948	No
P0A953	Yes
P0A955	No
P0A964	Condition
P0A968	No
P0A972	No
P0A978	No
P0A986	No
P0A988	Yes
P0A991	No
P0A996	No
P0A998	No
P0A9A6	Yes
P0A9A9	No
P0A9B2	Yes
P0A9C3	No
P0A9D8	Yes
P0A9F1	Condition
P0A9F3	No
P0A9G6	No
P0A9H3	No
P0A9H7	No
P0A9H9	No
P0A9I5	No
P0A9J0	No
P0A9J6	No
P0A9J8	No
P0A9K3	No
P0A9K9	Condition
P0A9L3	No
P0A9L5	No
P0A9L8	Condition
P0A9M0	No
P0A9M2	No
P0A9M8	No
P0A9N8	No
P0A9P6	No
P0A9Q1	No
P0A9Q5	Condition
P0A9Q7	No
P0A9R4	Condition
P0A9R7	Yes
P0A9S1	No
P0A9S3	Condition
P0A9S5	No
P0A9T4	No
P0A9U1	No
P0A9V1	Condition
P0A9V8	No
P0A9W0	No
P0A9W3	No
P0A9W9	No
P0A9X1	No
P0A9X4	Condition
P0A9X9	No
P0A9Y6	No
P0A9Z1	No
P0AA04	No
P0AA10	Yes
P0AA25	No
P0AA37	Condition
P0AA39	No
P0AA43	No
P0AA53	No
P0AA86	No
P0AAB4	Condition
P0AAB6	Condition
P0AAB8	No
P0AAC0	No
P0AAC6	No
P0AAC8	No
P0AAD4	No
P0AAD8	No
P0AAE2	No
P0AAE5	No
P0AAE8	No
P0AAF3	Condition
P0AAF6	No
P0AAG0	No
P0AAG3	Condition
P0AAH0	No
P0AAH8	No
P0AAI3	Condition
P0AAI5	No
P0AAI9	Yes
P0AAJ1	Condition
P0AAJ3	No
P0AAM3	No
P0AAM7	Condition
P0AAN3	No
P0AAN5	No
P0AAN9	No
P0AAP3	Condition
P0AAR0	No
P0AAR3	No
P0AAS7	No
P0AAT2	No
P0AAT6	No
P0AAV4	No
P0AAW1	No
P0AAX8	No
P0AAZ0	No
P0AAZ4	No
P0AB03	No
P0AB10	No
P0AB14	No
P0AB18	No
P0AB20	No
P0AB40	No
P0AB46	No
P0AB52	No
P0AB55	No
P0AB61	No
P0AB71	Yes
P0AB74	No
P0AB77	No
P0AB83	No
P0AB91	No
P0AB98	No
P0ABA0	Condition
P0ABA4	No
P0ABA6	No
P0ABB0	No
P0ABB4	No
P0ABB8	No
P0ABC3	No
P0ABC7	No
P0ABD3	No
P0ABD5	Yes
P0ABD8	Yes
P0ABE2	No
P0ABE9	No
P0ABF1	No
P0ABF6	No
P0ABG4	Yes
P0ABG7	Condition
P0ABH0	Yes
P0ABH7	No
P0ABH9	No
P0ABI8	No
P0ABJ1	No
P0ABJ3	No
P0ABJ6	Condition
P0ABJ9	Condition
P0ABK5	No
P0ABK9	No
P0ABL8	No
P0ABM9	No
P0ABP6	No
P0ABP8	No
P0ABQ4	Yes
P0ABS1	No
P0ABS5	Condition
P0ABS8	No
P0ABT2	No
P0ABT5	No
P0ABU0	No
P0ABU5	No
P0ABU7	No
P0ABV2	No
P0ABV6	No
P0ABZ4	Condition
P0ABZ6	No
P0AC13	No
P0AC28	No
P0AC30	Condition
P0AC33	No
P0AC38	No
P0AC53	Condition
P0AC55	No
P0AC59	No
P0AC69	Condition
P0AC75	Yes
P0AC78	No
P0AC81	No
P0AC84	No
P0AC86	No
P0ACA3	No
P0ACA7	No
P0ACB0	Yes
P0ACB2	Yes
P0ACB4	Yes
P0ACB7	No
P0ACC3	Condition
P0ACC7	Yes
P0ACC9	No
P0ACD4	Condition
P0ACD8	No
P0ACE0	No
P0ACE7	No
P0ACF0	No
P0ACF4	No
P0ACF8	Condition
P0ACG1	No
P0ACG8	No
P0ACH5	Condition
P0ACI0	No
P0ACJ0	No
P0ACJ8	No
P0ACK2	No
P0ACN4	No
P0ACP1	No
P0ACP7	No
P0ACS5	No
P0ACT6	Condition
P0ACU7	No
P0ACV4	Condition
P0ACX3	Condition
P0ACY1	Condition
P0ACY3	No
P0ACY9	Condition
P0ACZ4	No
P0AD01	No
P0AD03	No
P0AD05	No
P0AD24	No
P0AD33	No
P0AD49	No
P0AD61	No
P0AD65	Condition
P0AD68	Yes
P0AD70	No
P0AD99	No
P0ADA3	No
P0ADC1	Yes
P0ADC3	Yes
P0ADE6	Condition
P0ADE8	No
P0ADF6	No
P0ADG7	No
P0ADH3	Unknown
P0ADH5	No
P0ADI0	No
P0ADK6	Condition
P0ADK8	No
P0ADL1	No
P0ADM0	No
P0ADM6	No
P0ADN0	No
P0ADN2	No
P0ADP0	No
P0ADQ2	No
P0ADQ7	No
P0ADR8	No
P0ADS6	No
P0ADT5	No
P0ADU5	No
P0ADV5	No
P0ADW3	No
P0ADW6	No
P0ADX1	No
P0ADX5	No
P0ADX7	No
P0ADX9	Condition
P0ADY1	No
P0ADY3	Yes
P0ADY7	Condition
P0ADZ0	Yes
P0ADZ4	Condition
P0ADZ7	No
P0AE06	Condition
P0AE08	No
P0AE14	No
P0AE18	Yes
P0AE30	No
P0AE34	No
P0AE39	No
P0AE45	No
P0AE60	No
P0AE63	No
P0AE67	No
P0AE78	No
P0AE82	No
P0AE85	Condition
P0AE88	No
P0AEA5	No
P0AEB2	No
P0AEB7	Condition
P0AEC3	No
P0AEC5	No
P0AED0	No
P0AED5	No
P0AED9	Condition
P0AEE1	No
P0AEE3	Condition
P0AEE5	Condition
P0AEE8	No
P0AEF0	Yes
P0AEF4	No
P0AEF8	No
P0AEG4	Condition
P0AEG6	No
P0AEH1	Condition
P0AEH5	No
P0AEI1	No
P0AEI4	Condition
P0AEI6	No
P0AEJ2	No
P0AEK2	Yes
P0AEK4	Yes
P0AEL8	No
P0AEM0	No
P0AEM6	No
P0AEM9	No
P0AEN4	Yes
P0AEN8	No
P0AEP3	Condition
P0AEP7	No
P0AEQ6	Condition
P0AER0	No
P0AER3	No
P0AER8	No
P0AES0	No
P0AES4	Yes
P0AES6	Yes
P0AES9	No
P0AET2	No
P0AET5	No
P0AEU7	No
P0AEV9	Condition
P0AEW1	No
P0AEW6	No
P0AEX9	No
P0AEY3	No
P0AEY8	No
P0AEZ3	Condition
P0AEZ7	No
P0AF03	Condition
P0AF06	No
P0AF20	No
P0AF26	No
P0AF36	Condition
P0AF48	No
P0AF52	No
P0AF59	No
P0AF63	No
P0AF67	Yes
P0AF76	No
P0AF82	No
P0AF90	No
P0AF93	Condition
P0AF96	No
P0AFA9	No
P0AFB1	No
P0AFD1	No
P0AFD6	No
P0AFF6	Condition
P0AFG0	Condition
P0AFG3	Condition
P0AFG6	Condition
P0AFH0	No
P0AFH2	No
P0AFH8	No
P0AFI0	No
P0AFI2	Condition
P0AFI5	No
P0AFI7	No
P0AFJ1	No
P0AFJ5	No
P0AFK0	No
P0AFK6	Condition
P0AFL6	No
P0AFN2	Condition
P0AFP2	No
P0AFP4	No
P0AFP6	No
P0AFP9	No
P0AFQ7	No
P0AFR0	No
P0AFR2	No
P0AFS3	No
P0AFT5	No
P0AFU2	No
P0AFU8	Yes
P0AFW2	No
P0AFW4	No
P0AFX0	No
P0AFX7	No
P0AFY8	Condition
P0AFZ3	No
P0AFZ7	No
P0AG03	Condition
P0AG07	Condition
P0AG11	No
P0AG14	No
P0AG24	Yes
P0AG30	Condition
P0AG40	Yes
P0AG44	Yes
P0AG48	Yes
P0AG51	Yes
P0AG55	Yes
P0AG59	Yes
P0AG63	Yes
P0AG67	Condition
P0AG78	No
P0AG80	No
P0AG82	No
P0AG84	No
P0AG86	Condition
P0AG90	Yes
P0AGB0	No
P0AGB3	Yes
P0AGC7	No
P0AGD7	Yes
P0AGE0	Yes
P0AGE6	No
P0AGE9	No
P0AGF6	No
P0AGG4	Condition
P0AGG8	No
P0AGJ2	No
P0AGJ5	No
P0AGJ9	Yes
P0AGK4	No
P0AGK8	No
P0AGL2	Condition
P0AGM5	No
P0C018	Yes
P0C054	No
P0C058	No
P0C077	Condition
P0C0L2	No
P0C0L9	No
P0C0R7	No
P0C0S1	No
P0C0V0	No
P0C8J6	Unknown
P0C8J8	Unknown
P10089	Unknown
P10115	Unknown
P10120	Unknown
P10121	Yes
P10122	Unknown
P10177	Unknown
P10346	No
P10377	Unknown
P10378	No
P10408	Yes
P10411	Unknown
P10413	Unknown
P10440	Unknown
P10441	Yes
P10443	Yes
P10484	Unknown
P10485	Unknown
P10486	Unknown
P10904	Unknown
P10905	No
P10907	No
P11028	Unknown
P11036	Unknown
P11096	Unknown
P11191	Unknown
P11244	Unknown
P11288	Unknown
P11349	No
P11350	No
P11351	Unknown
P11454	No
P11457	Unknown
P11549	Unknown
P11553	No
P11555	Unknown
P11557	No
P11604	Unknown
P11665	Unknown
P11666	Unknown
P11867	Unknown
P11868	No
P11875	Yes
P11876	Unknown
P11880	Condition
P11988	No
P11989	No
P12281	No
P12282	No
P12283	Unknown
P12295	No
P12638	Unknown
P12727	Unknown
P12758	No
P12995	No
P12996	No
P12998	No
P13017	Unknown
P13024	No
P13029	No
P13030	Unknown
P13031	Unknown
P13033	No
P13035	No
P13036	No
P13423	Unknown
P13445	No
P13457	Unknown
P13458	No
P13479	Unknown
P13482	No
P13518	No
P13519	Unknown
P13652	Unknown
P13685	Unknown
P14081	No
P14175	No
P14294	No
P14374	Unknown
P14375	No
P14376	No
P14377	No
P14609	Unknown
P14825	Unknown
P14900	Yes
P14926	Unknown
P15005	No
P15027	Unknown
P15028	No
P15032	No
P15034	No
P15035	Unknown
P15038	No
P15040	Unknown
P15042	Yes
P15043	No
P15046	Unknown
P15048	Unknown
P15070	Condition
P15082	No
P15254	No
P15277	Unknown
P15288	No
P15298	Unknown
P15302	Unknown
P15344	Unknown
P15716	Unknown
P15723	No
P15770	No
P15877	No
P15977	No
P16070	Unknown
P16244	Unknown
P16256	No
P16429	No
P16431	No
P16433	No
P16456	Condition
P16457	Unknown
P16525	Condition
P16528	No
P16659	Yes
P16676	No
P16678	No
P16682	No
P16685	No
P16686	No
P16687	No
P16688	No
P16700	No
P16702	Unknown
P16703	No
P16916	No
P16917	No
P16918	No
P16919	No
P16920	Unknown
P16921	Unknown
P16926	Condition
P16927	Unknown
P17109	No
P17112	Unknown
P17113	Unknown
P17114	Unknown
P17169	Yes
P17242	Unknown
P17288	Unknown
P17315	No
P17334	No
P17443	Yes
P17445	No
P17547	Unknown
P17577	Unknown
P17579	Unknown
P17580	Unknown
P17582	Unknown
P17802	Condition
P17846	No
P17888	Condition
P17952	Yes
P17963	Unknown
P17993	Condition
P18133	No
P18196	No
P18197	Unknown
P18198	Unknown
P18199	Unknown
P18273	Unknown
P18391	Unknown
P18392	Condition
P18400	Unknown
P18595	Unknown
P18775	No
P18776	No
P18783	Unknown
P18784	Unknown
P18843	Yes
P18956	No
P19245	Unknown
P19317	No
P19318	No
P19319	No
P19396	Unknown
P19642	No
P19673	Unknown
P19675	Unknown
P19797	Unknown
P19925	Condition
P19930	Condition
P19931	No
P19933	Unknown
P19934	Condition
P19935	Unknown
P20082	Unknown
P20083	Yes
P20356	Unknown
P20605	No
P20625	Unknown
P21151	No
P21155	Unknown
P21156	No
P21165	No
P21166	Unknown
P21168	Unknown
P21169	No
P21170	No
P21177	No
P21179	No
P21202	Unknown
P21346	Unknown
P21362	No
P21367	Condition
P21369	No
P21499	No
P21501	Unknown
P21502	Unknown
P21507	No
P21513	Yes
P21517	No
P21599	No
P21645	Yes
P21712	Unknown
P21774	Unknown
P21889	Yes
P21891	Unknown
P21892	Unknown
P21893	No
P22106	No
P22186	No
P22187	Unknown
P22188	Yes
P22255	No
P22256	No
P22257	Unknown
P22333	No
P22523	Yes
P22524	Yes
P22525	No
P22539	Unknown
P22563	Unknown
P22564	No
P22565	Unknown
P22634	Yes
P22763	Unknown
P22885	Unknown
P22937	Unknown
P22939	Yes
P22992	Unknown
P22995	Unknown
P23003	No
P23243	Unknown
P23256	No
P23282	Unknown
P23304	Unknown
P23306	Unknown
P23325	No
P23367	No
P23482	No
P23484	No
P23485	No
P23524	No
P23538	No
P23721	No
P23830	Yes
P23836	No
P23837	No
P23839	No
P23842	No
P23843	No
P23844	Unknown
P23845	No
P23847	No
P23849	No
P23850	Unknown
P23852	Unknown
P23853	Unknown
P23854	Unknown
P23855	Unknown
P23857	Condition
P23859	Unknown
P23862	Condition
P23865	No
P23869	Condition
P23870	Unknown
P23872	No
P23874	No
P23875	Unknown
P23877	No
P23882	Yes
P23883	No
P23887	Unknown
P23891	Unknown
P23892	Unknown
P23895	No
P23909	No
P23917	No
P23930	Yes
P23931	Unknown
P23932	Unknown
P24167	Unknown
P24169	No
P24172	Unknown
P24177	No
P24178	Condition
P24181	No
P24182	Yes
P24183	No
P24184	Unknown
P24186	Condition
P24188	No
P24190	Unknown
P24191	Unknown
P24192	No
P24193	No
P24194	Unknown
P24199	Unknown
P24203	No
P24205	No
P24207	No
P24209	Unknown
P24210	Unknown
P24211	No
P24215	No
P24217	Unknown
P24223	Unknown
P24224	Yes
P24225	Unknown
P24229	Unknown
P24230	No
P24233	Unknown
P24235	Unknown
P24236	Unknown
P24237	Unknown
P24239	Unknown
P24245	Unknown
P24249	Unknown
P24250	Unknown
P24255	Condition
P24285	Unknown
P24554	No
P24991	Unknown
P25397	No
P25437	No
P25516	No
P25519	No
P25521	Unknown
P25522	Condition
P25524	No
P25526	No
P25527	No
P25528	Unknown
P25530	Unknown
P25531	No
P25532	Unknown
P25534	Condition
P25537	Unknown
P25538	Unknown
P25539	Yes
P25540	Unknown
P25553	No
P25661	Unknown
P25662	Unknown
P25663	Unknown
P25665	No
P25714	Yes
P25716	Unknown
P25718	No
P25738	Condition
P25739	Unknown
P25742	No
P25745	Condition
P25798	No
P25845	Unknown
P25887	Unknown
P25888	No
P25889	No
P25894	No
P25906	No
P26282	Unknown
P26427	Unknown
P26459	No
P26602	No
P26603	Unknown
P26607	Unknown
P26612	No
P26615	Unknown
P26646	No
P26647	Yes
P26648	No
P27127	No
P27128	No
P27129	No
P27242	Condition
P27243	No
P27246	Unknown
P27247	No
P27249	Condition
P27251	Unknown
P27290	Unknown
P27292	Unknown
P27298	No
P27299	Unknown
P27300	Yes
P27302	Condition
P27303	No
P27305	No
P27430	Unknown
P27431	Condition
P27433	Unknown
P27831	Unknown
P27836	No
P27838	No
P27851	Unknown
P27854	Unknown
P27862	No
P27896	No
P28224	No
P28242	Unknown
P28244	Unknown
P28249	No
P28302	Unknown
P28304	No
P28305	No
P28629	No
P28630	Yes
P28631	Yes
P28632	Condition
P28634	No
P28635	No
P28637	Unknown
P28638	No
P28688	Unknown
P28689	Unknown
P28690	Unknown
P28691	Unknown
P28692	Unknown
P28694	Unknown
P28903	No
P28904	No
P28905	Condition
P28909	Unknown
P28910	Unknown
P29011	Unknown
P29012	No
P29013	No
P29014	Unknown
P29131	Condition
P29132	Unknown
P29209	Unknown
P29210	Unknown
P29211	Unknown
P29464	Unknown
P29688	Unknown
P29745	No
P30010	Unknown
P30011	No
P30014	Condition
P30015	No
P30017	Unknown
P30126	No
P30128	No
P30130	No
P30131	No
P30136	No
P30137	No
P30139	No
P30140	No
P30146	Unknown
P30147	No
P30176	Condition
P30177	No
P30178	No
P30745	No
P30747	Unknown
P30748	No
P30749	No
P30750	No
P30843	No
P30844	No
P30845	No
P30849	Unknown
P30850	No
P30854	Unknown
P30855	No
P30856	Unknown
P30858	Unknown
P30861	Unknown
P30864	No
P30867	Unknown
P30870	No
P30871	No
P30958	No
P30977	Unknown
P31054	Unknown
P31057	No
P31058	No
P31059	Unknown
P31061	No
P31063	No
P31064	Condition
P31067	Unknown
P31069	No
P31070	Unknown
P31119	No
P31120	Condition
P31130	No
P31133	No
P31134	No
P31142	No
P31217	Unknown
P31221	Unknown
P31222	Unknown
P31223	Unknown
P31224	No
P31433	No
P31434	No
P31441	No
P31448	No
P31450	No
P31455	No
P31456	No
P31460	No
P31461	Unknown
P31462	No
P31463	No
P31473	No
P31474	No
P31547	No
P31549	No
P31550	No
P31552	No
P31553	No
P31554	Yes
P31574	No
P31577	Unknown
P31599	Unknown
P31600	No
P31663	No
P31666	No
P31667	No
P31677	No
P31690	Unknown
P31697	No
P31802	No
P31803	Unknown
P31804	Unknown
P31805	Unknown
P31806	No
P31828	No
P31979	No
P32049	Unknown
P32052	Unknown
P32053	No
P32057	No
P32099	Condition
P32125	No
P32130	Unknown
P32131	No
P32132	No
P32134	No
P32135	No
P32138	No
P32139	No
P32142	Unknown
P32147	Unknown
P32148	Unknown
P32153	No
P32157	No
P32168	Unknown
P32173	No
P32176	No
P32177	No
P32661	Unknown
P32666	Unknown
P32674	No
P32679	Unknown
P32680	No
P32681	No
P32689	No
P32691	Unknown
P32693	Condition
P32697	Unknown
P32701	No
P32702	Unknown
P32704	No
P32705	No
P32715	No
P32718	Condition
P32721	No
P33012	Condition
P33018	No
P33021	Condition
P33024	Condition
P33025	No
P33030	No
P33128	No
P33129	No
P33136	No
P33138	Unknown
P33195	No
P33218	Condition
P33220	Unknown
P33221	No
P33224	No
P33225	No
P33226	No
P33230	No
P33231	No
P33232	No
P33235	No
P33341	No
P33348	No
P33353	No
P33356	Unknown
P33357	Unknown
P33360	No
P33361	No
P33363	No
P33366	No
P33368	No
P33371	No
P33570	No
P33582	Unknown
P33590	No
P33591	No
P33593	No
P33594	No
P33596	No
P33599	No
P33602	No
P33604	Unknown
P33633	Unknown
P33635	Unknown
P33636	Unknown
P33643	Condition
P33646	Unknown
P33650	No
P33666	Unknown
P33780	Unknown
P33898	Unknown
P33915	Condition
P33916	No
P33918	Unknown
P33920	No
P33924	No
P33925	Unknown
P33927	No
P33928	Unknown
P33930	Unknown
P33932	Unknown
P33934	No
P33937	No
P33938	Unknown
P33995	Unknown
P33998	Unknown
P34086	Unknown
P36539	Unknown
P36540	Unknown
P36541	Unknown
P36546	Unknown
P36548	No
P36554	No
P36560	No
P36564	Unknown
P36567	Unknown
P36635	Unknown
P36637	Unknown
P36649	No
P36651	Unknown
P36654	Unknown
P36655	No
P36658	Unknown
P36659	No
P36660	Unknown
P36662	Condition
P36663	Unknown
P36676	Unknown
P36679	Unknown
P36681	Unknown
P36683	No
P36767	No
P36837	No
P36857	Unknown
P36879	No
P36929	No
P36938	No
P36942	Unknown
P36950	Unknown
P36979	No
P36995	No
P36996	Unknown
P36997	Unknown
P37005	No
P37007	No
P37009	No
P37011	Unknown
P37024	No
P37052	No
P37095	No
P37127	No
P37146	No
P37163	Unknown
P37175	Unknown
P37181	Unknown
P37182	Condition
P37185	Unknown
P37187	Unknown
P37188	No
P37190	Unknown
P37191	No
P37192	No
P37195	No
P37307	Unknown
P37312	Unknown
P37314	Unknown
P37315	Unknown
P37316	Unknown
P37326	No
P37330	No
P37339	No
P37342	No
P37344	No
P37345	Unknown
P37346	Unknown
P37348	No
P37349	No
P37350	Unknown
P37351	No
P37353	Condition
P37440	No
P37616	Unknown
P37617	No
P37618	Unknown
P37623	No
P37624	No
P37626	No
P37631	No
P37634	No
P37640	No
P37642	No
P37645	No
P37647	No
P37649	No
P37652	Condition
P37653	No
P37655	No
P37657	No
P37659	No
P37662	No
P37666	No
P37669	No
P37678	No
P37685	No
P37689	No
P37692	No
P37745	No
P37747	No
P37750	No
P37751	No
P37759	No
P37764	Unknown
P37765	Condition
P37767	No
P37768	Unknown
P37773	No
P37774	No
P37797	Unknown
P37902	No
P37903	No
P37908	No
P38038	No
P38051	No
P38104	No
P38106	Unknown
P38134	No
P38504	Unknown
P38506	No
P38521	Condition
P38684	Condition
P39099	Condition
P39159	Unknown
P39160	No
P39164	Unknown
P39168	Unknown
P39169	Unknown
P39171	Unknown
P39172	No
P39174	Unknown
P39176	No
P39177	No
P39178	Unknown
P39179	Unknown
P39180	No
P39184	Unknown
P39199	No
P39263	No
P39264	No
P39271	Unknown
P39272	Unknown
P39274	No
P39277	No
P39286	Condition
P39290	Unknown
P39291	Unknown
P39293	No
P39296	Unknown
P39299	Unknown
P39301	No
P39306	No
P39308	No
P39311	Unknown
P39312	Unknown
P39315	No
P39321	No
P39328	No
P39332	No
P39333	No
P39336	No
P39342	No
P39344	No
P39346	No
P39347	No
P39353	No
P39359	No
P39362	No
P39367	No
P39370	No
P39371	No
P39374	No
P39376	No
P39384	No
P39385	No
P39396	No
P39398	No
P39401	No
P39404	No
P39405	No
P39406	No
P39407	No
P39408	Condition
P39411	No
P39435	Unknown
P39452	No
P39453	No
P39830	No
P39831	No
P39833	Unknown
P39838	No
P39903	Unknown
P40679	Unknown
P40681	Unknown
P41052	No
P41074	Unknown
P41076	Unknown
P42184	Unknown
P42550	Unknown
P42590	No
P42593	No
P42604	No
P42617	Unknown
P42620	No
P42623	Unknown
P42630	No
P42632	No
P42641	Yes
P42902	Unknown
P42908	Unknown
P42912	No
P43329	No
P43337	No
P43341	Yes
P43671	No
P43672	No
P43674	No
P43675	Unknown
P45393	Unknown
P45395	No
P45420	No
P45426	Unknown
P45428	No
P45463	No
P45464	No
P45465	No
P45468	No
P45469	Condition
P45471	Unknown
P45475	Condition
P45476	Unknown
P45523	No
P45525	Unknown
P45526	Unknown
P45527	No
P45528	Unknown
P45530	Condition
P45531	Condition
P45532	Condition
P45535	Unknown
P45539	No
P45543	Condition
P45544	No
P45546	No
P45548	No
P45567	Unknown
P45568	Yes
P45571	Unknown
P45577	No
P45578	No
P45579	No
P45748	Condition
P45751	No
P45753	No
P45768	No
P45800	Condition
P45802	Unknown
P45803	Unknown
P45955	No
P46022	No
P46118	No
P46130	No
P46133	No
P46186	Unknown
P46474	No
P46482	No
P46837	No
P46852	No
P46853	No
P46889	Condition
P46923	No
P50456	No
P50457	No
P50465	No
P51020	No
P51024	No
P51025	No
P52005	No
P52037	No
P52043	No
P52052	No
P52054	Unknown
P52083	Unknown
P52084	Unknown
P52095	No
P52096	No
P52097	Yes
P52101	No
P52106	No
P52108	No
P52126	No
P52129	No
P52137	No
P52138	No
P52143	No
P52600	No
P52612	No
P52613	Condition
P52643	No
P52644	Condition
P52647	No
P52648	Unknown
P53554	Unknown
[truncated: 529 more rows]
