# Supplementary material for: Identification of Essential Proteins Based on Ranking Edge-Weights in Protein-Protein Interaction Networks
Source: PLoS One. 2014 Sep 30;9(9):e108716. doi: 10.1371/journal.pone.0108716 (PMC4182551; doi:10.1371/journal.pone.0108716)
Supplement: File S5 — Top protein list in Yeast (within top 200 edges) and E. coli (within top 100 edges). (XLS) [file pone.0108716.s010.xls]

## Sheet: ecoli proteins(top 100 edges)
protein rank	uniprotID	gene symbol	ess(2)/noness(1)/unkown(-1)	edge rank
1	P0A6F5	groL	2	1
2	P0A6F9	groS	2	1
3	P0A7V8	rpsD	2	2
4	P60723	rplD	2	2
5	P0A7V3	rpsC	2	3
6	P0A7L0	rplA	1	4
7	P60422	rplB	2	5
8	P0A7R1	rplI	1	6
9	P0AA10	rplM	2	7
10	P0ACF0	hupA	1	8
11	P0ACF4	hupB	1	8
12	P0A7S9	rpsM	2	9
13	P02358	rpsF	2	10
14	P0ADZ0	rplW	2	11
15	P0A7R5	rpsJ	2	12
16	P0A7Y8	rnpA	2	13
17	P0AA39	rluC	1	13
18	P0AGJ5	yfiF	1	15
19	P36979	rlmN	1	15
20	P0A9P6	deaD	1	16
21	P37765	rluB	2	16
22	P21499	rnr	1	19
23	P21513	rne	2	19
24	P0A7M2	rpmB	2	20
25	P0A6X3	hfq	2	21
26	P69913	csrA	2	21
27	P62399	rplE	2	23
28	P06710	dnaX	2	24
29	P28905	holC	2	24
30	P60624	rplX	2	25
31	P10443	dnaE	2	26
32	P28632	holD	2	26
33	P28630	holA	2	29
34	P43329	hrpA	1	30
35	P0A7K6	rplS	2	33
36	P0A8T7	rpoC	2	34
37	P0A8V2	rpoB	2	34
38	P0A972	cspE	1	36
39	P0AG55	rplF	2	37
40	P0A9Y6	cspC	1	38
41	P0A7K2	rplL	2	39
42	P0AG48	rplU	2	41
43	P0A7Z4	rpoA	2	43
44	P21507	srmB	1	44
45	P02359	rpsG	2	45
46	P0A6P9	eno	2	46
47	P0A799	pgk	2	46
48	P75864	rlmL	1	47
49	P08622	dnaJ	1	50
50	P0AG30	rho	2	52
51	P0A707	infC	2	54
52	P0A7L3	rplT	2	54
53	P05055	pnp	2	55
54	P0A8J8	rhlB	1	55
55	P02413	rplO	2	60
56	P17846	cysI	1	62
57	P38038	cysJ	1	62
58	P09152	narG	1	64
59	P11349	narH	1	64
60	P0A7M6	rpmC	2	67
61	P0C054	ibpA	1	70
62	P0AFG0	nusG	2	72
63	P06612	topA	2	74
64	P0A800	rpoZ	1	75
65	P0AGE0	ssb	2	77
66	P0AG24	spoT	2	79
67	P0C018	rplR	2	80
68	P0A7Y4	rnhA	2	83
69	P0ABB0	atpA	1	86
70	P0ABB4	atpD	1	86
71	P0AG67	rpsA	2	88
72	P0ADY3	rplN	2	91
73	P03007	dnaQ	2	92
74	P0ABS8	holE	1	92
75	P0A8I5	trmI	1	97
76	P0AG59	rpsN	2	98

## Sheet: yeast proteins(top 200 edges)
protein rank	uniprotID	gene symbol	ess(2)/noness(1)/unkown(-1)	edge rank
1	P02557	TUB2	2	1
2	P09733	TUB1	2	1
3	P00830	atp2	1	2
4	P07251	Atp1	1	2
5	P14741	GCN3	2	3
6	P32502	GCD7	2	3
7	P41811	sec27	2	4
8	P53622	COP1	2	4
9	P29311	BMH1	2	5
10	P34730	BMH2	2	5
11	P12754	gcd2	2	6
12	P36160	RPF2	2	7
13	P40991	nop2	2	7
14	P25586	KRR1	2	8
15	P25635	PWP2	2	8
16	P38286	IFA38	2	9
17	P39540	ELO1	1	9
18	Q04660	erb1	2	10
19	Q12522	tif6	2	11
20	P15790	CKA1	2	12
21	P43639	CKB1	1	12
22	P53927	NOP15	2	13
23	P38789	SSF1	2	15
24	P07703	RPC40	2	16
25	P28000	RPC19	2	16
26	Q12250	RPN5	2	17
27	Q12377	Rpn6	2	17
28	P40055	UTP7	2	18
29	P40078	NSA2	2	19
30	P53254	UTP22	2	20
31	P53256	Rrp46	2	21
32	Q08162	dis3	2	21
33	P52286	SKP1	2	22
34	Q12018	CDC53	2	22
35	P43621	RET2	2	23
36	P04051	RPO31	2	24
37	P32910	RPC34	2	24
38	P39743	RVS167	1	25
39	Q12446	LAS17	2	25
40	P46948	SKI6	2	26
41	Q05636	RRP45	2	26
42	P02829	hsp82	1	27
43	P15108	HSC82	1	27
44	P46961	GPI2	2	28
45	P53045	erg25	2	28
46	P40362	utp18	2	30
47	P38333	enp1	2	31
48	P36006	myo3	2	32
49	Q04439	Myo5	1	32
50	P32902	MRP4	1	36
51	P33759	Mrps5	1	36
52	P53261	NOP7	2	38
53	Q04062	Rpn9	2	39
54	Q08723	RPN8	2	42
55	P38249	rpg1	2	43
56	Q04067	TIF35	2	43
57	P53859	Csl4	2	44
58	Q12176	MAK21	2	45
59	P32496	RPN12	2	46
60	P40217	TIF34	2	47
61	P35718	RPC25	2	48
62	P25342	CDC10	1	50
63	Q07657	SHS1	1	50
64	P25358	FEN1	1	52
65	P38992	SUR2	1	52
66	P40319	SUR4	2	53
67	P38203	LSM2	2	54
68	P40089	LSM5	2	54
69	P38629	RFC3	2	55
70	P40339	RfC4	2	55
71	P43588	RPN11	2	56
72	P33298	RPT3	2	58
73	Q01939	RPT6	2	58
74	P33297	RPT5	2	63
75	P06103	prt1	2	64
76	P40016	Rpn3	2	65
77	P37838	NOP4	2	66
78	Q12024	YTM1	2	67
79	Q03940	RVB1	2	68
80	Q12464	RVB2	2	68
81	P38792	rrp4	2	71
82	P33299	Rpt1	2	74
83	P32457	CDC3	2	76
84	P20434	rpb5	2	79
85	P20436	RPB8	2	79
86	P32497	NIP1	2	81
87	P22141	PRE1	2	87
88	P38886	RPN10	1	87
89	P49018	GPI8	2	90
90	P19454	CKA2	2	95
91	P21243	Scl1	2	98
92	P23639	PRE8	2	98
93	P07260	CDC33	2	100
94	P39935	TIF4631	1	100
95	P09032	Gcd1	2	103
96	P32501	GCD6	2	103
97	Q03532	has1	2	104
98	P25046	ROX3	1	106
99	Q08278	Med7	2	106
100	P38779	CIC1	2	108
101	P43321	smd3	2	110
102	P49704	PRP31	2	110
103	P16861	pfk1	1	112
104	P16862	PFK2	1	112
105	P10964	RPA190	2	113
106	P22276	RET1	2	114
107	Q07623	NOP6	1	115
108	P23594	PPH21	1	116
109	P23595	PPH22	2	116
110	P32639	BRR2	2	118
111	P28007	Gar1	2	121
112	P33322	CBF5	2	121
113	P32790	SLA1	1	122
114	P32793	YSC84	1	122
115	P15646	NOP1	2	125
116	Q01329	PTA1	2	130
117	Q12102	CFT2	2	130
118	P12612	TCP1	2	132
119	P39076	CCT2	2	132
120	Q08004	BUD20	1	135
121	P16370	rpb3	2	136
122	P27999	Rpb9	2	136
123	P40693	RLP7	2	137
124	Q12277	rrp42	2	142
125	P32468	cdc12	2	144
126	P53313	sda1	2	146
127	P20459	SUI2	2	148
128	P22138	RPA135	2	154
129	P53252	PIL1	1	155
130	Q12230	Lsp1	1	155
131	Q02892	nog1	2	156
132	P32529	RPA12	2	159
133	P38112	MAK5	2	163
134	P32911	SUI1	2	165
135	P38431	TIF5	2	165
136	P15891	ABP1	1	171
137	Q02821	SRP1	2	179
138	Q06142	kap95	2	179
139	P40302	PRE5	2	184
140	P57743	LSM3	2	186
141	P32458	CDC11	2	189
142	P09064	SUI3	2	192
143	P32481	GCD11	2	192
144	P32381	ARP2	2	193
145	P47117	arp3	2	193
146	P19659	GAL11	1	195
147	Q12460	Nop56	2	198
