# Supplementary material for: Identification of Essential Proteins Based on Ranking Edge-Weights in Protein-Protein Interaction Networks
Source: PLoS One. 2014 Sep 30;9(9):e108716. doi: 10.1371/journal.pone.0108716 (PMC4182551; doi:10.1371/journal.pone.0108716)
Supplement: File S6 — Proteins list of modules A1, A2, B1 and B2 in Figure 4 . (XLS) [file pone.0108716.s011.xls]

## Sheet: A1
UniprotID	ess(2)/noness(1)/unkown(-1)	Entry	Protein names	Gene names	Gene ontology (GO)	General annotation (function)	Organism
P02358	2	P02359	30S ribosomal protein S6 [Cleaved into: 30S ribosomal protein S6, fully modified isoform; 30S ribosomal protein S6, non-modified isoform]	rpsF b4200 JW4158	cytosolic small ribosomal subunit; rRNA binding; structural constituent of ribosome; translation	FUNCTION: Binds together with S18 to 16S ribosomal RNA.	Escherichia coli (strain K12)
P02413	2	P02413	50S ribosomal protein L15	rplO b3301 JW3263	large ribosomal subunit; rRNA binding; structural constituent of ribosome; translation	FUNCTION: This protein binds the 5S rRNA. It is required for the late stages of subunit assembly, and is essential for 5S rRNA assembly onto the ribosome.	Escherichia coli (strain K12)
P0A707	2	P0A707	Translation initiation factor IF-3 [Cleaved into: Translation initiation factor IF-3, N-terminally processed; Translation initiation factor IF-3S]	infC fit b1718 JW5829	cytoplasm; membrane; response to cold; ribosome binding; ribosome disassembly; translation initiation factor activity	FUNCTION: IF-3 binds to the 30S ribosomal subunit and shifts the equilibrum between 70S ribosomes and their 50S and 30S subunits in favor of the free subunits, thus enhancing the availability of 30S subunits on which protein synthesis initiation begins.	Escherichia coli (strain K12)
P0A7K2	2	P0A7K2	50S ribosomal protein L7/L12 (L8)	rplL b3986 JW3949	cytosolic large ribosomal subunit; structural constituent of ribosome; translation	FUNCTION: Seems to be the binding site for several of the factors involved in protein synthesis and appears to be essential for accurate translation.	Escherichia coli (strain K12)
P0A7K6	2	P0A7K6	50S ribosomal protein L19	rplS b2606 JW2587	rRNA binding; ribosome; structural constituent of ribosome; translation	FUNCTION: This protein is located at the 30S-50S ribosomal subunit interface. In the 70S ribosome (PubMed:12809609) it has been modeled to make two contacts with the 16S rRNA of the 30S subunit forming part of bridges B6 and B8. In the 3.5 A resolved structures (PubMed:16272117) L14 and L19 interact and together make contact with the 16S rRNA. The protein conformation is quite different between t…	Escherichia coli (strain K12)
P0A7L0	1	P0A7L0	50S ribosomal protein L1	rplA b3984 JW3947	large ribosomal subunit; negative regulation of translational initiation; rRNA binding; structural constituent of ribosome; tRNA binding; translation	FUNCTION: One of the primary rRNA binding proteins, it binds very close to the 3'-end of the 23S rRNA. Forms part of the L1 stalk. It is often not seen in high-resolution crystal structures, but can be seen in cryo_EM and 3D reconstruction models. These indicate that the distal end of the stalk moves by approximately 20 angstroms (PubMed:12859903). This stalk movement is thought to be coupled to …	Escherichia coli (strain K12)
P0A7L3	2	P0A7L3	50S ribosomal protein L20	rplT pdzA b1716 JW1706	cytosolic large ribosomal subunit; rRNA binding; ribosomal large subunit assembly; structural constituent of ribosome; translation; translation repressor activity, nucleic acid binding	FUNCTION: One of the primary rRNA binding proteins, it binds close to the 5'-end of the 23S rRNA. It is important during the early stages of 50S assembly.	Escherichia coli (strain K12)
P0A7M2	2	P0A7M2	50S ribosomal protein L28	rpmB b3637 JW3612	ribosome; structural constituent of ribosome; translation		Escherichia coli (strain K12)
P0A7M6	2	P0A7M6	50S ribosomal protein L29	rpmC b3312 JW3274	rRNA binding; ribosome; structural constituent of ribosome; translation	FUNCTION: Binds 23S rRNA. It is not essential for growth.; FUNCTION: One of the proteins that surrounds the polypeptide exit tunnel on the outside of the subunit. Contacts trigger factor (PubMed:12226666).	Escherichia coli (strain K12)
P0A7R1	1	P0A7R1	50S ribosomal protein L9	rplI b4203 JW4161	rRNA binding; ribosome; structural constituent of ribosome; translation	FUNCTION: One of the primary rRNA binding proteins, it binds very close to the 3' end of the 23S rRNA.	Escherichia coli (strain K12)
P0A7R5	2	P0A7R5	30S ribosomal protein S10	rpsJ nusE b3321 JW3283	cytosolic small ribosomal subunit; structural constituent of ribosome; tRNA binding; translation	FUNCTION: Involved in the binding of tRNA to the ribosomes.	Escherichia coli (strain K12)
P0A7S9	2	P0A7S9	30S ribosomal protein S13	rpsM b3298 JW3260	cytosolic small ribosomal subunit; rRNA binding; ribosome biogenesis; structural constituent of ribosome; tRNA binding; translation	FUNCTION: Located at the top of the head of the 30S subunit, it contacts several helices of the 16S rRNA.; FUNCTION: In the E.coli 70S ribosome in the initiation state (PubMed:12809609) was modeled to contact the 23S rRNA (bridge B1a) and protein L5 of the 50S subunit (bridge B1b), connecting the 2 subunits; bridge B1a is broken in the model with bound EF-G, while the protein-protein contacts bet…	Escherichia coli (strain K12)
P0A7V3	2	P0A7V3	30S ribosomal protein S3	rpsC b3314 JW3276	cytosolic small ribosomal subunit; mRNA binding; rRNA binding; structural constituent of ribosome; translation	FUNCTION: Binds the lower part of the 30S subunit head. Binds mRNA in the 70S ribosome, positioning it for translation (By similarity).; FUNCTION: Plays a role in mRNA unwinding by the ribosome, possibly by forming part of a processivity clamp.	Escherichia coli (strain K12)
P0A7V8	2	P0A7V8	30S ribosomal protein S4	rpsD ramA b3296 JW3258	DNA-dependent transcription, termination; mRNA 5'-UTR binding; negative regulation of translational initiation; rRNA binding; response to antibiotic; small ribosomal subunit; structural constituent of ribosome; transcription antitermination; translation; translation repressor activity, nucleic acid binding	FUNCTION: One of two assembly initiator proteins for the 30S subunit, it binds directly to 16S rRNA where it nucleates assembly of the body of the 30S subunit.; FUNCTION: With S5 and S12 plays an important role in translational accuracy; many suppressors of streptomycin-dependent mutants of protein S12 are found in this protein, some but not all of which decrease translational accuracy (ram, ribo…	Escherichia coli (strain K12)
P0A7Y8	2	P0A7Y8	Ribonuclease P protein component (RNase P protein) (RNaseP protein) (EC 3.1.26.5) (Protein C5)	rnpA b3704 JW3681	ribonuclease P activity; tRNA 5'-leader removal; tRNA binding	FUNCTION: RNaseP catalyzes the removal of the 5'-leader sequence from pre-tRNA to produce the mature 5'-terminus. It can also cleave other RNA substrates such as 4.5S RNA. The protein component plays an auxiliary but essential role in vivo by binding to the 5'-leader sequence and broadening the substrate specificity of the ribozyme.	Escherichia coli (strain K12)
P0A7Z4	2	P0A7Z4	DNA-directed RNA polymerase subunit alpha (RNAP subunit alpha) (EC 2.7.7.6) (RNA polymerase subunit alpha) (Transcriptase subunit alpha)	rpoA pez phs sez b3295 JW3257	DNA binding; DNA-directed RNA polymerase activity; cytoplasm; membrane; transcription, DNA-dependent; zinc ion binding	FUNCTION: DNA-dependent RNA polymerase catalyzes the transcription of DNA into RNA using the four ribonucleoside triphosphates as substrates. This subunit plays an important role in subunit assembly since its dimerization is the first step in the sequential assembly of subunits to form the holoenzyme.	Escherichia coli (strain K12)
P0A800	1	P0A800	DNA-directed RNA polymerase subunit omega (RNAP omega subunit) (EC 2.7.7.6) (RNA polymerase omega subunit) (Transcriptase subunit omega)	rpoZ b3649 JW3624	DNA binding; DNA-directed RNA polymerase activity; RNA polymerase complex; protein complex assembly; transcription, DNA-dependent	FUNCTION: Promotes RNA polymerase assembly. Latches the N- and C-terminal regions of the beta' subunit thereby facilitating its interaction with the beta and alpha subunits.	Escherichia coli (strain K12)
P0A8T7	2	P0A8T7	DNA-directed RNA polymerase subunit beta' (RNAP subunit beta') (EC 2.7.7.6) (RNA polymerase subunit beta') (Transcriptase subunit beta')	rpoC tabB b3988 JW3951	DNA binding; DNA-directed RNA polymerase activity; cytoplasm; membrane; transcription, DNA-dependent	FUNCTION: DNA-dependent RNA polymerase catalyzes the transcription of DNA into RNA using the four ribonucleoside triphosphates as substrates.	Escherichia coli (strain K12)
P0A8V2	2	P0A8V2	DNA-directed RNA polymerase subunit beta (RNAP subunit beta) (EC 2.7.7.6) (RNA polymerase subunit beta) (Transcriptase subunit beta)	rpoB groN nitB rif ron stl stv tabD b3987 JW3950	DNA binding; DNA-directed RNA polymerase activity; cytoplasm; membrane; ribonucleoside binding; transcription, DNA-dependent	FUNCTION: DNA-dependent RNA polymerase catalyzes the transcription of DNA into RNA using the four ribonucleoside triphosphates as substrates.	Escherichia coli (strain K12)
P0A9Y6	1	P0A9Y6	Cold shock-like protein CspC (CSP-C)	cspC msmB b1823 JW1812	RNA binding; RNA binding transcription antitermination factor activity; cytoplasm; membrane; negative regulation of DNA-dependent transcription, termination; single-stranded DNA binding; transcription, DNA-dependent		Escherichia coli (strain K12)
P0AA10	2	P0AA10	50S ribosomal protein L13	rplM b3231 JW3200	ribosome; structural constituent of ribosome; translation; zinc ion binding	FUNCTION: This protein is one of the early assembly proteins of the 50S ribosomal subunit, although it is not seen to bind rRNA by itself. It is important during the early stages of 50S assembly.	Escherichia coli (strain K12)
P0AA39	1	P0AA39	Ribosomal large subunit pseudouridine synthase C (EC 5.4.99.24) (23S rRNA pseudouridine(955/2504/2580) synthase) (rRNA pseudouridylate synthase C) (rRNA-uridine isomerase C)	rluC yceC b1086 JW1072	RNA binding; enzyme-directed rRNA pseudouridine synthesis; pseudouridine synthase activity	FUNCTION: Responsible for synthesis of pseudouridine from uracil at positions 955, 2504 and 2580 in 23S ribosomal RNA.	Escherichia coli (strain K12)
P0ACF0	1	P0ACF0	DNA-binding protein HU-alpha (HU-2) (NS2)	hupA b4000 JW3964	DNA binding; chromosome condensation; membrane; response to DNA damage stimulus; transcription, DNA-dependent	FUNCTION: Histone-like DNA-binding protein which is capable of wrapping DNA to stabilize it, and thus to prevent its denaturation under extreme environmental conditions.	Escherichia coli (strain K12)
P0ACF4	1	P0ACF4	DNA-binding protein HU-beta (HU-1) (NS1)	hupB hopD b0440 JW0430	DNA binding; chromosome condensation; transcription, DNA-dependent	FUNCTION: Histone-like DNA-binding protein which is capable of wrapping DNA to stabilize it, and thus to prevent its denaturation under extreme environmental conditions.	Escherichia coli (strain K12)
P0ADY3	2	P0ADY3	50S ribosomal protein L14	rplN b3310 JW3272	LSU rRNA binding; cytosolic large ribosomal subunit; structural constituent of ribosome; translation	FUNCTION: This protein binds directly to 23S ribosomal RNA. In the E.coli 70S ribosome (PubMed:12809609) it has been modeled to make two contacts with the 16S rRNA of the 30S subunit, forming part of bridges B5 and B8, connecting the 2 subunits. Although the protein undergoes significant rotation during the transition from an initiation to and EF-G bound state, the bridges remain stable. In the 3…	Escherichia coli (strain K12)
P0ADZ0	2	P0ADZ0	50S ribosomal protein L23	rplW b3318 JW3280	nucleotide binding; rRNA binding; ribosome; structural constituent of ribosome; translation	FUNCTION: One of the early assembly proteins, it binds 23S rRNA; is essential for growth. One of the proteins that surround the polypeptide exit tunnel on the outside of the subunit. Acts as the docking site for trigger factor (PubMed:12226666) for Ffh binding to the ribosome (SRP54, PubMed:12756233 and PubMed:12702815) and to nascent polypeptide chains (PubMed:12756233).	Escherichia coli (strain K12)
P0AFG0	2	P0AFG0	Transcription termination/antitermination protein NusG	nusG b3982 JW3945	DNA-dependent transcription, termination; positive regulation of transcription elongation from RNA polymerase II promoter; transcription antitermination	FUNCTION: Participates in transcription elongation, termination and antitermination. In the absence of Rho, increases the rate of transcription elongation by the RNA polymerase (RNAP), probably by partially suppressing pausing. In the presence of Rho, modulates most Rho-dependent termination events by interacting with the RNAP to render the complex more susceptible to the termination activity of …	Escherichia coli (strain K12)
P0AG24	2	P0AG24	Bifunctional (p)ppGpp synthase/hydrolase SpoT [Includes: GTP pyrophosphokinase (EC 2.7.6.5) ((p)ppGpp synthase) (ATP:GTP 3'-pyrophosphotransferase) (Stringent response-like protein) (ppGpp synthase II); Guanosine-3',5'-bis(diphosphate) 3'-pyrophosphohydrolase (EC 3.1.7.2) (Penta-phosphate guanosine-3'-pyrophosphohydrolase) ((ppGpp)ase)]	spoT b3650 JW3625	GTP diphosphokinase activity; cytoplasm; guanosine tetraphosphate biosynthetic process; guanosine-3',5'-bis(diphosphate) 3'-diphosphatase activity; kinase activity; metal ion binding; nucleobase-containing small molecule interconversion; phosphoric diester hydrolase activity	FUNCTION: In eubacteria ppGpp (guanosine 3'-diphosphate 5-' diphosphate) is a mediator of the stringent response that coordinates a variety of cellular activities in response to changes in nutritional abundance. This enzyme catalyzes both the synthesis and degradation of ppGpp. The second messengers ppGpp and c-di-GMP together control biofilm formation in response to translational stress; ppGpp r…	Escherichia coli (strain K12)
P0AG30	2	P0AG30	Transcription termination factor Rho (EC 3.6.4.-) (ATP-dependent helicase Rho)	rho nitA psuA rnsC sbaA tsu b3783 JW3756	ATP binding; DNA-dependent transcription, termination; RNA binding; RNA-dependent ATPase activity; helicase activity; membrane; regulation of transcription, DNA-dependent	FUNCTION: Facilitates transcription termination by a mechanism that involves Rho binding to the nascent RNA, activation of Rho's RNA-dependent ATPase activity, and release of the mRNA from the DNA template. RNA-dependent NTPase which utilizes all four ribonucleoside triphosphates as substrates.	Escherichia coli (strain K12)
P0AG48	2	P0AG48	50S ribosomal protein L21	rplU b3186 JW3153	rRNA binding; ribosome; structural constituent of ribosome; translation	FUNCTION: This protein binds to 23S rRNA in the presence of protein L20.	Escherichia coli (strain K12)
P0AG55	2	P0AG55	50S ribosomal protein L6	rplF b3305 JW3267	rRNA binding; response to antibiotic; ribosome; structural constituent of ribosome; translation	FUNCTION: This protein binds directly to at least 2 domains of the 23S ribosomal RNA, thus is important in its secondary structure. It is located near the subunit interface in the base of the L7/L12 stalk, and near the tRNA binding site of the peptidyltransferase center.; FUNCTION: Gentamicin-resistant mutations in this protein affect translation fidelity.	Escherichia coli (strain K12)
P0AG59	2	P0AG59	30S ribosomal protein S14	rpsN b3307 JW3269	cytosolic small ribosomal subunit; rRNA binding; structural constituent of ribosome; translation	FUNCTION: Binds 16S rRNA, required for the assembly of 30S particles and may also be responsible for determining the conformation of the 16S rRNA at the A site.	Escherichia coli (strain K12)
P0C018	2	P0C018	50S ribosomal protein L18	rplR b3304 JW3266	rRNA binding; ribosome; structural constituent of ribosome; translation	FUNCTION: This is one of the proteins that mediates the attachment of the 5S rRNA subcomplex onto the large ribosomal subunit where it forms part of the central protuberance. Binds stably to 5S rRNA; increases binding abilities of L5 in a cooperative fashion; both proteins together confer 23S rRNA binding. The 5S rRNA and some of its associated proteins might help stabilize positioning of ribosom…	Escherichia coli (strain K12)
P60422	2	P60422	50S ribosomal protein L2	rplB b3317 JW3279	large ribosomal subunit; rRNA binding; structural constituent of ribosome; transferase activity; translation; zinc ion binding	FUNCTION: One of the primary rRNA binding proteins. Located near the base of the L1 stalk, it is probably also mobile. Required for association of the 30S and 50S subunits to form the 70S ribosome, for tRNA binding and peptide bond formation. It has been suggested to have peptidyltransferase activity; this is highly controversial.; FUNCTION: In the E.coli 70S ribosome in the initiation state it h…	Escherichia coli (strain K12)
P60624	2	P60624	50S ribosomal protein L24	rplX b3309 JW3271	rRNA binding; ribosome; structural constituent of ribosome; translation	FUNCTION: One of two assembly initiator proteins, it binds directly to the 5'-end of the 23S rRNA, where it nucleates assembly of the 50S subunit. It is not thought to be involved in the functions of the mature 50S subunit in vitro.; FUNCTION: One of the proteins that surrounds the polypeptide exit tunnel on the outside of the subunit.	Escherichia coli (strain K12)
P60723	2	P60723	50S ribosomal protein L4	rplD eryA b3319 JW3281	DNA-dependent transcription, termination; rRNA binding; regulation of transcription, DNA-dependent; response to antibiotic; ribosome; structural constituent of ribosome; translation; translation repressor activity	FUNCTION: One of the primary rRNA binding proteins, this protein initially binds near the 5'-end of the 23S rRNA. It is important during the early stages of 50S assembly. It makes multiple contacts with different domains of the 23S rRNA in the assembled 50S subunit and ribosome.; FUNCTION: Protein L4 is a both a transcriptional repressor and a translational repressor protein; these two functions …	Escherichia coli (strain K12)
P62399	2	P62399	50S ribosomal protein L5	rplE b3308 JW3270	rRNA binding; ribosome; structural constituent of ribosome; tRNA binding; translation	FUNCTION: This is 1 of the proteins that binds and probably mediates the attachment of the 5S RNA into the large ribosomal subunit, where it forms part of the central protuberance. Its 5S rRNA binding is significantly enhanced in the presence of L18.; FUNCTION: In the 70S ribosome in the initiation state (PubMed:12809609) was modeled to contact protein S13 of the 30S subunit (bridge B1b), connect…	Escherichia coli (strain K12)

## Sheet: A2
UniprotID	ess(2)/noness(1)/unkown(-1)	Entry	Protein names	Gene names	Gene ontology (GO)	General annotation (function)	Organism
P02359	2	P02359	30S ribosomal protein S7	rpsG b3341 JW3303	cytosolic small ribosomal subunit; mRNA binding; membrane; negative regulation of translation; rRNA binding; ribosomal small subunit assembly; structural constituent of ribosome; tRNA binding; translation	FUNCTION: One of the primary rRNA binding proteins, it binds directly to 16S rRNA where it nucleates assembly of the head domain of the 30S subunit. Is located at the subunit interface close to the decoding center, where it has been shown to contact mRNA. Has been shown to contact tRNA in both the P and E sites; it probably blocks exit of the E site tRNA.; FUNCTION: Protein S7 is also a translati…	Escherichia coli (strain K12)
P05055	2	P05055	Polyribonucleotide nucleotidyltransferase (EC 2.7.7.8) (Polynucleotide phosphorylase) (PNPase)	pnp b3164 JW5851	3'-5'-exoribonuclease activity; RNA binding; RNA processing; cyclic-di-GMP binding; cytosol; mRNA catabolic process; membrane; polyribonucleotide nucleotidyltransferase activity; response to stress	FUNCTION: Involved in mRNA degradation. Hydrolyzes single-stranded polyribonucleotides processively in the 3'- to 5'-direction.	Escherichia coli (strain K12)
P08622	1	P08622	Chaperone protein DnaJ (HSP40) (Heat shock protein J)	dnaJ groP b0015 JW0014	ATP binding; DNA replication; cytoplasm; membrane; protein disulfide isomerase activity; protein refolding; protein unfolding; response to heat; unfolded protein binding; zinc ion binding	FUNCTION: Interacts with DnaK and GrpE to disassemble a protein complex at the origins of replication of phage lambda and several plasmids. Participates actively in the response to hyperosmotic and heat shock by preventing the aggregation of stress-denatured proteins and by disaggregating proteins, also in an autonomous, DnaK-independent fashion. Unfolded proteins bind initially to DnaJ; upon int…	Escherichia coli (strain K12)
P0A6X3	2	P0A6X3	Protein hfq (HF-1) (Host factor-I protein) (HF-I)	hfq b4172 JW4130	RNA binding; bent DNA binding; negative regulation of translation, ncRNA-mediated; positive regulation of translation, ncRNA-mediated; regulation of transcription, DNA-dependent; response to stress	FUNCTION: RNA chaperone that binds small regulatory RNA (sRNAs) and mRNAs to facilitate mRNA translational regulation in response to envelope stress, environmental stress and changes in metabolite concentrations. Involved in the regulation of stress responses mediated by the sigma factors RpoS, sigma-E and sigma-32. Binds with high specificity to tRNAs. In vitro, stimulates synthesis of long tail…	Escherichia coli (strain K12)
P0A8I5	1	P0A8I5	tRNA (guanine-N(7)-)-methyltransferase (EC 2.1.1.33) (tRNA (guanine(46)-N(7))-methyltransferase) (tRNA(m7G46)-methyltransferase)	trmB trmI yggH b2960 JW2927	RNA (guanine-N7)-methylation; tRNA (guanine-N7-)-methyltransferase activity	FUNCTION: Catalyzes the formation of N(7)-methylguanine at position 46 (m7G46) in tRNA.	Escherichia coli (strain K12)
P0A8J8	1	P0A8J8	ATP-dependent RNA helicase RhlB (EC 3.6.4.13)	rhlB mmrA b3780 JW3753	ATP binding; ATP-dependent RNA helicase activity; ATP-dependent helicase activity; RNA binding; RNA catabolic process	FUNCTION: Can carry out ATP-dependent unwinding of double stranded RNA. Has a role in RNA decay. Involved in the RNA degradosome, a multi-enzyme complex important in RNA processing and messenger RNA degradation.	Escherichia coli (strain K12)
P0A972	1	P0A972	Cold shock-like protein CspE (CSP-E)	cspE gicA msmC b0623 JW0618	RNA binding transcription antitermination factor activity; cytoplasm; negative regulation of DNA-dependent transcription, termination; poly(A) RNA binding; single-stranded DNA binding; transcription, DNA-dependent		Escherichia coli (strain K12)
P0A9P6	1	P0A9P6	Cold-shock DEAD box protein A (EC 3.6.4.13) (ATP-dependent RNA helicase DeaD) (Translation factor W2)	deaD csdA mssB rhlD b3162 JW5531	ATP binding; ATP-dependent RNA helicase activity; RNA binding; RNA catabolic process; cellular response to cold; cytoplasm; preribosome; ribosomal large subunit assembly	FUNCTION: Acts as an ATP-dependent RNA helicase, able to unwind ds-RNA. May play a role in the RNA degradosome at low temperatures.; FUNCTION: Acts in 50S ribosomal subunit biogenesis at low temperatures, acting after SrmB. Has a helix-destabilizing activity; however it is unclear whether it requires ATP: according to PubMed:8552679, it does not require ATP, while according to PubMed:15196029 and…	Escherichia coli (strain K12)
P0AG67	2	P0AG67	30S ribosomal protein S1	rpsA ssyF b0911 JW0894	cytosolic small ribosomal subunit; mRNA binding; membrane; negative regulation of cytoplasmic translation; structural constituent of ribosome; translation	FUNCTION: Binds mRNA; thus facilitating recognition of the initiation point. It is needed to translate mRNA with a short Shine-Dalgarno (SD) purine-rich sequence.	Escherichia coli (strain K12)
P0AGJ5	1	P0AGJ5	Uncharacterized tRNA/rRNA methyltransferase YfiF (EC 2.1.1.-)	yfiF b2581 JW2565	RNA binding; RNA methylation; RNA methyltransferase activity; RNA processing		Escherichia coli (strain K12)
P0C054	1	P0C054	Small heat shock protein IbpA (16 kDa heat shock protein A)	ibpA hslT htpN b3687 JW3664	cell outer membrane; cytoplasm; response to heat	FUNCTION: Associates with aggregated proteins, together with IbpB, to stabilize and protect them from irreversible denaturation and extensive proteolysis during heat shock and oxidative stress. Aggregated proteins bound to the IbpAB complex are more efficiently refolded and reactivated by the ATP-dependent chaperone systems ClpB and DnaK/DnaJ/GrpE. Its activity is ATP-independent.	Escherichia coli (strain K12)
P21499	1	P21499	Ribonuclease R (RNase R) (EC 3.1.13.1) (Protein VacB)	rnr vacB yjeC b4179 JW5741	3'-5' RNA helicase activity; 3'-5'-exoribonuclease activity; RNA binding; cytoplasm; exoribonuclease II activity; mRNA catabolic process; ncRNA processing; pathogenesis; response to cold; ribonuclease R activity	FUNCTION: 3'-5' exoribonuclease that releases 5'-nucleoside monophosphates and is involved in maturation of structured RNAs (rRNAs, tRNAs and SsrA/tmRNA). In stationary phase, involved in the post-transcriptional regulation of ompA mRNA stability. Shortens RNA processively to di- and trinucleotides. In vitro, exhibits helicase activity, which is independent of its RNase activity. Required for the…	Escherichia coli (strain K12)
P21507	1	P21507	ATP-dependent RNA helicase SrmB (EC 3.6.4.13)	srmB rbaB b2576 JW2560	ATP binding; ATP-dependent RNA helicase activity; RNA strand annealing activity; preribosome, large subunit precursor; ribosomal large subunit assembly	FUNCTION: Acts as an ATP-dependent RNA helicase, able to unwind ds-RNA.; FUNCTION: RNA-dependent ATPase activity. Acts in 50S ribosomal subunit biogenesis at low temperatures, acting before DeaD/CsdA. Suppressor of a mutant defective in 50S ribosomal subunit assembly.	Escherichia coli (strain K12)
P21513	2	P21513	Ribonuclease E (RNase E) (EC 3.1.26.12)	rne ams hmp1 b1084 JW1071	RNA binding; RNA catabolic process; cytoplasm; endonuclease activity; nucleic acid phosphodiester bond hydrolysis; rRNA 5'-end processing; ribonuclease activity	FUNCTION: Matures 5S rRNA from its precursors from all the rRNA genes. It also cleaves RNA I, a molecule that controls the replication of colE1 plasmid DNA. It is the major endoribonuclease participating in mRNA turnover in E.coli. It initiates the decay of RNAs by cutting them internally near their 5'-end. It is able to remove poly(A) tails by an endonucleolytic process.	Escherichia coli (strain K12)
P36979	1	P36979	Dual-specificity RNA methyltransferase RlmN (EC 2.1.1.-) (EC 2.1.1.192) (23S rRNA (adenine(2503)-C(2))-methyltransferase) (23S rRNA m2A2503 methyltransferase) (Ribosomal RNA large subunit methyltransferase N) (tRNA (adenine(37)-C(2))-methyltransferase) (tRNA m2A37 methyltransferase)	rlmN yfgB b2517 JW2501	4 iron, 4 sulfur cluster binding; cytoplasm; metal ion binding; rRNA (adenine-C2-)-methyltransferase activity; rRNA base methylation; rRNA binding; response to antibiotic; tRNA (adenine-C2-)-methyltransferase activity; tRNA binding	FUNCTION: Specifically methylates position 2 of adenine 2503 in 23S rRNA and position 2 of adenine 37 in tRNAs. m2A2503 modification seems to play a crucial role in the proofreading step occurring at the peptidyl transferase center and thus would serve to optimize ribosomal fidelity. Unmodified tRNA is not a suitable substrate for RlmN, which suggests that RlmN works in a late step during tRNA ma…	Escherichia coli (strain K12)
P37765	2	P37765	Ribosomal large subunit pseudouridine synthase B (EC 5.4.99.22) (23S rRNA pseudouridine(2605) synthase) (rRNA pseudouridylate synthase B) (rRNA-uridine isomerase B)	rluB yciL b1269 JW1261	RNA binding; enzyme-directed rRNA pseudouridine synthesis; pseudouridine synthase activity	FUNCTION: Responsible for synthesis of pseudouridine from uracil-2605 in 23S ribosomal RNA.	Escherichia coli (strain K12)
P43329	1	P43329	ATP-dependent RNA helicase HrpA (EC 3.6.4.13)	hrpA b1413 JW5905	ATP binding; ATP-dependent RNA helicase activity; RNA modification; mRNA processing; nucleic acid binding	FUNCTION: Not yet known.	Escherichia coli (strain K12)
P69913	2	P69913	Carbon storage regulator	csrA zfiA b2696 JW2666	mRNA 5'-UTR binding; mRNA catabolic process; negative regulation of glycogen biosynthetic process; negative regulation of translational initiation	FUNCTION: Binds to mRNA to regulate post-transcriptional activity. Affects glycogen biosynthesis, gluconeogenesis, cell size and surface properties. Regulates glycogen synthesis under both aerobic and anaerobic conditions. Seems to accelerate the degradation of glg gene transcripts, potentially through selective RNA binding. Acts to inhibit interaction between the LetD protein and the A subunit o…	Escherichia coli (strain K12)
P75864	1	P75864	Ribosomal RNA large subunit methyltransferase K/L [Includes: 23S rRNA m2G2445 methyltransferase (EC 2.1.1.173) (rRNA (guanine-N(2)-)-methyltransferase RlmL); 23S rRNA m7G2069 methyltransferase (EC 2.1.1.264) (rRNA (guanine-N(7)-)-methyltransferase RlmK)]	rlmL rlmK rlmKL ycbY b0948 JW0931	23S rRNA (guanine(2445)-N(2))-methyltransferase activity; RNA binding; cytoplasm; rRNA (guanine-N2-)-methyltransferase activity; rRNA (guanine-N7-)-methyltransferase activity	FUNCTION: Specifically methylates the guanine in position 2445 (m2G2445) and the guanine in position 2069 (m7G2069) of 23S rRNA. Methylation occurs before assembly of 23S rRNA into 50S subunits.	Escherichia coli (strain K12)

## Sheet: B1
UniprotID	ess(2)/noness(1)/unkown(-1)	Entry	Protein names	Gene names	Organism	Gene ontology (GO)	General annotation (function)
P02829	1	P02829	ATP-dependent molecular chaperone HSP82 (82 kDa heat shock protein) (Heat shock protein Hsp90 heat-inducible isoform)	HSP82 HSP90 YPL240C	Saccharomyces cerevisiae (strain ATCC 204508 / S288c) (Baker's yeast)	'de novo' protein folding; ATP binding; ATPase activity, coupled; box C/D snoRNP assembly; cytoplasm; positive regulation of telomere maintenance via telomerase; proteasome assembly; protein refolding; protein targeting to mitochondrion; response to osmotic stress; unfolded protein binding	FUNCTION: Molecular chaperone that promotes the maturation, structural maintenance and proper regulation of specific target proteins involved in cell cycle control and signal transduction. Undergoes a functional cycle that is linked to its ATPase activity. The nucleotide-free form of the dimer is found in an open conformation in which the N-termini are not dimerized and the complex is ready for c…
P15108	1	P15108	ATP-dependent molecular chaperone HSC82 (82 kDa heat shock cognate protein) (Heat shock protein Hsp90 constitutive isoform)	HSC82 YMR186W YM8010.16	Saccharomyces cerevisiae (strain ATCC 204508 / S288c) (Baker's yeast)	'de novo' protein folding; ATP binding; ATPase activity, coupled; box C/D snoRNP assembly; mitochondrion; plasma membrane; proteasome assembly; protein refolding; response to stress; telomere maintenance; unfolded protein binding	FUNCTION: Molecular chaperone that promotes the maturation, structural maintenance and proper regulation of specific target proteins involved in cell cycle control and signal transduction such as CNA2. Undergoes a functional cycle that is linked to its ATPase activity (By similarity). Interacts dynamically with various co-chaperones that modulate its substrate recognition, ATPase cycle and chaper…
P22141	2	P22141	Proteasome subunit beta type-4 (EC 3.4.25.1) (Macropain subunit C11) (Multicatalytic endopeptidase complex subunit C11) (Proteasome component C11) (Proteinase YSCE subunit 11)	PRE1 YER012W	Saccharomyces cerevisiae (strain ATCC 204508 / S288c) (Baker's yeast)	endopeptidase activator activity; endoplasmic reticulum membrane; nucleus; proteasomal ubiquitin-dependent protein catabolic process; proteasomal ubiquitin-independent protein catabolic process; proteasome core complex, beta-subunit complex; proteasome storage granule; threonine-type endopeptidase activity	FUNCTION: The proteasome degrades poly-ubiquitinated proteins in the cytoplasm and in the nucleus. It is essential for the regulated turnover of proteins and for the removal of misfolded proteins. The proteasome is a multicatalytic proteinase complex that is characterized by its ability to cleave peptides with Arg, Phe, Tyr, Leu, and Glu adjacent to the leaving group at neutral or slightly basic …
P32496	2	P32496	26S proteasome regulatory subunit RPN12 (Nuclear integrity protein 1)	RPN12 NIN1 YFR052W	Saccharomyces cerevisiae (strain ATCC 204508 / S288c) (Baker's yeast)	proteasome regulatory particle, lid subcomplex; proteasome storage granule; ubiquitin-dependent protein catabolic process	FUNCTION: Acts as a regulatory subunit of the 26S proteasome which is involved in the ATP-dependent degradation of ubiquitinated proteins. Necessary for activation of the CDC28 kinase.
P33297	2	P33297	26S protease regulatory subunit 6A (Tat-binding protein homolog 1) (TBP-1)	RPT5 YTA1 YOR117W O3258 YOR3258W	Saccharomyces cerevisiae (strain ATCC 204508 / S288c) (Baker's yeast)	ATP binding; cytoplasm; nucleoside-triphosphatase activity; nucleus; positive regulation of RNA polymerase II transcriptional preinitiation complex assembly; proteasome regulatory particle assembly; proteasome regulatory particle, base subcomplex; ubiquitin-dependent protein catabolic process	FUNCTION: The 26S protease is involved in the ATP-dependent degradation of ubiquitinated proteins. The regulatory (or ATPase) complex confers ATP dependency and substrate specificity to the 26S complex (By similarity).
P33298	2	P33298	26S protease regulatory subunit 6B homolog (Protein YNT1) (Tat-binding homolog 2)	RPT3 YNT1 YTA2 YDR394W D9509.14	Saccharomyces cerevisiae (strain ATCC 204508 / S288c) (Baker's yeast)	ATP binding; cytoplasm; nucleoside-triphosphatase activity; nucleus; positive regulation of RNA polymerase II transcriptional preinitiation complex assembly; proteasome regulatory particle assembly; proteasome regulatory particle, base subcomplex; ubiquitin-dependent protein catabolic process	FUNCTION: The 26S protease is involved in the ATP-dependent degradation of ubiquitinated proteins. The regulatory (or ATPase) complex confers ATP dependency and substrate specificity to the 26S complex (By similarity).
P33299	2	P33299	26S protease regulatory subunit 7 homolog (Protein CIM5) (Tat-binding homolog 3)	RPT1 CIM5 YTA3 YKL145W	Saccharomyces cerevisiae (strain ATCC 204508 / S288c) (Baker's yeast)	ATP binding; ATPase activity; cytoplasm; nucleus; positive regulation of RNA polymerase II transcriptional preinitiation complex assembly; positive regulation of protein catabolic process; proteasome regulatory particle assembly; proteasome regulatory particle, base subcomplex; ubiquitin-dependent protein catabolic process	FUNCTION: The 26S protease is involved in the ATP-dependent degradation of ubiquitinated proteins. The regulatory (or ATPase) complex confers ATP dependency and substrate specificity to the 26S complex (By similarity).
P38886	1	P38886	26S proteasome regulatory subunit RPN10	RPN10 MCB1 SUN1 YHR200W	Saccharomyces cerevisiae (strain ATCC 204508 / S288c) (Baker's yeast)	polyubiquitin binding; proteasome regulatory particle, base subcomplex; structural molecule activity; ubiquitin-dependent protein catabolic process	FUNCTION: Multiubiquitin binding protein.
P40016	2	P40016	26S proteasome regulatory subunit RPN3	RPN3 SUN2 YER021W	Saccharomyces cerevisiae (strain ATCC 204508 / S288c) (Baker's yeast)	enzyme regulator activity; proteasome regulatory particle, lid subcomplex; regulation of catalytic activity; regulation of protein catabolic process; ubiquitin-dependent protein catabolic process	FUNCTION: Acts as a regulatory subunit of the 26S proteasome which is involved in the ATP-dependent degradation of ubiquitinated proteins.
P43588	2	P43588	26S proteasome regulatory subunit RPN11 (Protein MPR1)	RPN11 MPR1 YFR004W	Saccharomyces cerevisiae (strain ATCC 204508 / S288c) (Baker's yeast)	metallopeptidase activity; mitochondrial fission; mitochondrion; nucleus; peroxisome fission; proteasomal ubiquitin-dependent protein catabolic process; proteasome regulatory particle, lid subcomplex; proteasome storage granule; protein deubiquitination; ubiquitin-specific protease activity	FUNCTION: Acts as a regulatory subunit of the 26 proteasome which is involved in the ATP-dependent degradation of ubiquitinated proteins.
Q01939	2	Q01939	26S protease regulatory subunit 8 homolog (Protein CIM3) (Protein SUG1) (Tat-binding protein TBY1)	RPT6 CIM3 CRL3 SUG1 TBPY TBY1 YGL048C	Saccharomyces cerevisiae (strain ATCC 204508 / S288c) (Baker's yeast)	ATP binding; ATPase activity; chromatin remodeling; negative regulation of sequence-specific DNA binding transcription factor activity; nucleotide-excision repair; nucleus; positive regulation of RNA polymerase II transcriptional preinitiation complex assembly; positive regulation of sequence-specific DNA binding transcription factor activity; positive regulation of transcription elongation from …	FUNCTION: The 26S protease is involved in the ATP-dependent degradation of ubiquitinated proteins. The regulatory (or ATPase) complex confers ATP dependency and substrate specificity to the 26S complex (By similarity).
Q04062	2	Q04062	26S proteasome regulatory subunit RPN9 (Proteasome non-ATPase subunit 7)	RPN9 NAS7 YDR427W D9461.14	Saccharomyces cerevisiae (strain ATCC 204508 / S288c) (Baker's yeast)	proteasome assembly; proteasome regulatory particle, lid subcomplex; proteasome storage granule; structural molecule activity; ubiquitin-dependent protein catabolic process	FUNCTION: Acts as a regulatory subunit of the 26S proteasome which is involved in the ATP-dependent degradation of ubiquitinated proteins.
Q08723	2	Q08723	26S proteasome regulatory subunit RPN8	RPN8 YOR261C O5360	Saccharomyces cerevisiae (strain ATCC 204508 / S288c) (Baker's yeast)	proteasome regulatory particle, lid subcomplex; proteasome storage granule; ubiquitin-dependent protein catabolic process	FUNCTION: Acts as a regulatory subunit of the 26S proteasome which is involved in the ATP-dependent degradation of ubiquitinated proteins.
Q12250	2	Q12250	26S proteasome regulatory subunit RPN5 (Proteasome non-ATPase subunit 5)	RPN5 NAS5 YDL147W D1572	Saccharomyces cerevisiae (strain ATCC 204508 / S288c) (Baker's yeast)	cullin deneddylation; proteasome regulatory particle, lid subcomplex; proteasome storage granule; signalosome; ubiquitin-dependent protein catabolic process	FUNCTION: Acts as a regulatory subunit of the 26S proteasome which is involved in the ATP-dependent degradation of ubiquitinated proteins.
Q12377	2	Q12377	26S proteasome regulatory subunit RPN6 (Proteasome non-ATPase subunit 4)	RPN6 NAS4 YDL097C D2381	Saccharomyces cerevisiae (strain ATCC 204508 / S288c) (Baker's yeast)	proteasome assembly; proteasome regulatory particle, lid subcomplex; proteasome storage granule; structural molecule activity; ubiquitin-dependent protein catabolic process	FUNCTION: Component of the lid subcomplex of the 26S proteasome, a multiprotein complex involved in the ATP-dependent degradation of ubiquitinated proteins. In the complex, RPN6 is required for proteasome assembly.

## Sheet: B2
UniprotID	ess(2)/noness(1)/unkown(-1)	Entry	Protein names	Gene names	Gene ontology (GO)	General annotation (function)	Organism
P36160	2	P36160	Ribosome biogenesis protein RPF2	RPF2 YKR081C YKR401	5S rRNA binding; 7S RNA binding; maturation of 5.8S rRNA from tricistronic rRNA transcript (SSU-rRNA, 5.8S rRNA, LSU-rRNA); maturation of LSU-rRNA from tricistronic rRNA transcript (SSU-rRNA, 5.8S rRNA, LSU-rRNA); nucleolus; preribosome, large subunit precursor; ribosomal large subunit assembly	FUNCTION: Required for biogenesis of the 60S ribosomal subunit.	Saccharomyces cerevisiae (strain ATCC 204508 / S288c) (Baker's yeast)
P37838	2	P37838	Nucleolar protein 4 (Nucleolar protein NOP77)	NOP4 NOP77 YPL043W	RNA binding; nucleolus; nucleotide binding; rRNA processing	FUNCTION: Required for 60S ribosomal subunit synthesis. Probably involved in the processing of 27S rRNA to produce mature 25S rRNA.	Saccharomyces cerevisiae (strain ATCC 204508 / S288c) (Baker's yeast)
P38112	2	P38112	ATP-dependent RNA helicase MAK5 (EC 3.6.4.13) (Maintenance of killer protein 5)	MAK5 YBR142W YBR1119	ATP binding; ATP-dependent RNA helicase activity; RNA binding; maturation of 5.8S rRNA from tricistronic rRNA transcript (SSU-rRNA, 5.8S rRNA, LSU-rRNA); maturation of LSU-rRNA from tricistronic rRNA transcript (SSU-rRNA, 5.8S rRNA, LSU-rRNA); nucleolus	FUNCTION: ATP-binding RNA helicase involved in the biogenesis of 60S ribosomal subunits and is required for the normal formation of 25S and 5.8S rRNAs. Required for the maintenance of dsRNA killer plasmid.	Saccharomyces cerevisiae (strain ATCC 204508 / S288c) (Baker's yeast)
P38779	2	P38779	Proteasome-interacting protein CIC1 (Core interacting component 1)	CIC1 NSA3 YHR052W	RNA binding; large ribosomal subunit; nucleolus; preribosome, large subunit precursor; proteasome complex; protein binding, bridging; protein catabolic process; ribosomal large subunit biogenesis; structural constituent of ribosome; translation	FUNCTION: An adapter protein that specifically links the 26S proteasome to its substrate CDC4 which is one of the substrate recognition subunits of the SCF E3 ubiquitin ligase complex. Required for turnover of cell cycle regulatory proteins CDC4 and GRR1. Required for synthesis and nuclear export of 60S ribosomal subunits. Required for vegetative growth.	Saccharomyces cerevisiae (strain ATCC 204508 / S288c) (Baker's yeast)
P38789	2	P38789	Ribosome biogenesis protein SSF1	SSF1 YHR066W	conjugation with cellular fusion; nucleolus; rRNA binding; regulation of cell size; ribosomal large subunit assembly	FUNCTION: Required for biogenesis of the 60S ribosomal subunit.	Saccharomyces cerevisiae (strain ATCC 204508 / S288c) (Baker's yeast)
P40078	2	P40078	Ribosome biogenesis protein NSA2 (NOP7-associated protein 2)	NSA2 YER126C SYGP-ORF47	maturation of 5.8S rRNA from tricistronic rRNA transcript (SSU-rRNA, 5.8S rRNA, LSU-rRNA); maturation of LSU-rRNA from tricistronic rRNA transcript (SSU-rRNA, 5.8S rRNA, LSU-rRNA); nucleolus; nucleus; preribosome, large subunit precursor	FUNCTION: Involved in the biogenesis of the 60S ribosomal subunit. May play a part in the quality control of pre-60S particles. Under normal, rapid growth conditions, high levels of NSA2 would allow the progression of pre-60S particles through the ITS2 processing.	Saccharomyces cerevisiae (strain ATCC 204508 / S288c) (Baker's yeast)
P40693	2	P40693	Ribosome biogenesis protein RLP7 (Ribosomal protein L7-like)	RLP7 RPL7 YNL002C N2014	exonucleolytic trimming to generate mature 5'-end of 5.8S rRNA from tricistronic rRNA transcript (SSU-rRNA, 5.8S rRNA, LSU-rRNA); maturation of LSU-rRNA from tricistronic rRNA transcript (SSU-rRNA, 5.8S rRNA, LSU-rRNA); nucleolus; preribosome, large subunit precursor; rRNA binding	FUNCTION: Involved in the biogenesis of the 60S ribosomal subunit. May act as a specificity factor that binds precursor rRNAs and tethers the enzymes that carry out the early 5' to 3' exonucleolytic reactions that generate the mature rRNAs.	Saccharomyces cerevisiae (strain ATCC 204508 / S288c) (Baker's yeast)
P40991	2	P40991	Putative ribosomal RNA methyltransferase Nop2 (EC 2.1.1.-) (Nucleolar protein 2)	NOP2 YNA1 YNL061W N2428 YNL2428W	RNA binding; RNA methyltransferase activity; S-adenosylmethionine-dependent methyltransferase activity; nucleolus; preribosome, large subunit precursor; rRNA processing	FUNCTION: Required for 60S ribosomal subunit synthesis. May act as ribosomal RNA methyltransferase.	Saccharomyces cerevisiae (strain ATCC 204508 / S288c) (Baker's yeast)
P53261	2	P53261	Pescadillo homolog (Nucleolar protein 7) (Ribosomal RNA-processing protein 13)	NOP7 RRP13 YPH1 YGR103W	PeBoW complex; cell cycle; maturation of SSU-rRNA from tricistronic rRNA transcript (SSU-rRNA, 5.8S rRNA, LSU-rRNA); nucleoplasm; preribosome, large subunit precursor; ribosomal large subunit biogenesis	FUNCTION: Component of the NOP7 complex, which is required for maturation of the 25S and 5.8S ribosomal RNAs and formation of the 60S ribosome.	Saccharomyces cerevisiae (strain ATCC 204508 / S288c) (Baker's yeast)
P53313	2	P53313	Protein SDA1 (Severe depolymerization of actin protein 1)	SDA1 YGR245C	actin cytoskeleton organization; nucleolus; nucleus; protein transport; ribosomal large subunit biogenesis; ribosomal large subunit export from nucleus; traversing start control point of mitotic cell cycle	FUNCTION: Required for 60S pre-ribosomal subunits export to the cytoplasm. May also be required for 60S ribosomal subunit maturation and accumulation. Involved in G1 events and passage through start, and possibly actin cytoskeleton organization.	Saccharomyces cerevisiae (strain ATCC 204508 / S288c) (Baker's yeast)
P53927	2	P53927	Ribosome biogenesis protein 15 (Nucleolar protein 15)	NOP15 YNL110C N1954	RNA binding; cytokinesis, actomyosin contractile ring assembly; cytoplasm; nucleolus; nucleotide binding; preribosome, large subunit precursor; rRNA processing; ribosomal large subunit biogenesis	FUNCTION: Involved in the biogenesis of the 60S ribosomal subunit. Required for pre-rRNA processing and cytokinesis. Associates with the precursors of the 25S and 5.8S rRNAs.	Saccharomyces cerevisiae (strain ATCC 204508 / S288c) (Baker's yeast)
Q02892	2	Q02892	Nucleolar GTP-binding protein 1	NOG1 YPL093W LPG15W	GTP binding; nucleolus; preribosome, large subunit precursor; rRNA processing; ribosomal large subunit biogenesis; ribosomal subunit export from nucleus	FUNCTION: Involved in the biogenesis of the 60S ribosomal subunit.	Saccharomyces cerevisiae (strain ATCC 204508 / S288c) (Baker's yeast)
Q03532	2	Q03532	ATP-dependent RNA helicase HAS1 (EC 3.6.4.13) (Helicase associated with SET1 protein 1)	HAS1 YMR290C	90S preribosome; ATP binding; ATP-dependent RNA helicase activity; RNA binding; nuclear envelope; nucleolus; preribosome, large subunit precursor; rRNA processing	FUNCTION: ATP-dependent RNA helicase involved in 40S ribosomal subunit biogenesis. Required for the processing and cleavage of 35S pre-rRNA at sites A0, A1, and A2, leading to mature 18S rRNA.	Saccharomyces cerevisiae (strain ATCC 204508 / S288c) (Baker's yeast)
Q04660	2	Q04660	Ribosome biogenesis protein ERB1 (Eukaryotic ribosome biogenesis protein 1)	ERB1 YMR049C YM9796.02C	PeBoW complex; nucleoplasm; preribosome, large subunit precursor; rRNA processing; ribosomal large subunit biogenesis	FUNCTION: Component of the NOP7 complex, which is required for maturation of the 25S and 5.8S ribosomal RNAs and formation of the 60S ribosome.	Saccharomyces cerevisiae (strain ATCC 204508 / S288c) (Baker's yeast)
Q07623	1	Q07623	Nucleolar protein 6	NOP6 YDL213C D1018	90S preribosome; nucleolus; nucleotide binding; rRNA binding; rRNA processing; ribosomal small subunit biogenesis; snoRNA binding	FUNCTION: Predicted to be involved in rRNA processing.	Saccharomyces cerevisiae (strain ATCC 204508 / S288c) (Baker's yeast)
Q08004	1	Q08004	Bud site selection protein 20	BUD20 YLR074C	cellular bud site selection; endoplasmic reticulum; nucleic acid binding; nucleus; zinc ion binding	FUNCTION: Involved in positioning the proximal bud pole signal.	Saccharomyces cerevisiae (strain ATCC 204508 / S288c) (Baker's yeast)
Q12024	2	Q12024	Ribosome biogenesis protein YTM1 (Microtubule-associated protein YTM1)	YTM1 YOR272W	PeBoW complex; chromosome organization; nucleoplasm; preribosome, large subunit precursor; rRNA processing; ribosomal large subunit biogenesis	FUNCTION: Component of the NOP7 complex, which is required for maturation of the 25S and 5.8S ribosomal RNAs and formation of the 60S ribosome.	Saccharomyces cerevisiae (strain ATCC 204508 / S288c) (Baker's yeast)
Q12176	2	Q12176	Ribosome biogenesis protein MAK21 (Maintenance of killer protein 21) (Nucleolar complex protein 1)	MAK21 NOC1 YDR060W D4237 YD9609.14	Noc1p-Noc2p complex; nucleolus; ribosomal large subunit assembly	FUNCTION: Required for 60S ribosomal subunit synthesis.	Saccharomyces cerevisiae (strain ATCC 204508 / S288c) (Baker's yeast)
Q12522	2	Q12522	Eukaryotic translation initiation factor 6 (eIF-6)	TIF6 CDC95 YPR016C LPZ15C	cytoplasm; maturation of 5.8S rRNA from tricistronic rRNA transcript (SSU-rRNA, 5.8S rRNA, LSU-rRNA); maturation of LSU-rRNA from tricistronic rRNA transcript (SSU-rRNA, 5.8S rRNA, LSU-rRNA); mature ribosome assembly; nucleolus; preribosome, large subunit precursor; ribosomal large subunit binding; ribosomal subunit export from nucleus; ribosome binding; translation initiation factor activity	FUNCTION: Binds to the 60S ribosomal subunit and prevents its association with the 40S ribosomal subunit to form the 80S initiation complex in the cytoplasm. Is also involved in ribosome biogenesis. Associates with pre-60S subunits in the nucleus and is involved in its nuclear export. Cytoplasmic release of TIF6 from 60S subunits and nuclear relocalization is promoted by the GTPase RIA1/EFL1 and …	Saccharomyces cerevisiae (strain ATCC 204508 / S288c) (Baker's yeast)
